# Supplementary material for: Deciphering of Genomic Loci Associated with Alkaline Tolerance in Soybean [Glycine max (L.) Merr.] by Genome-Wide Association Study
Source: Plants (Basel). 2025 Jan 24;14(3):357. doi: 10.3390/plants14030357 (PMC11820895; doi:10.3390/plants14030357)
Supplement: Supplementary file 1 [file plants-14-00357-s001.zip]

Archive with 2 entries (2 files):
- Table S5. The phenotypic information of eight traits of 326 soybean accessions.(2).xlsx
- Yang-Supp-0116(2).pdf
