# Supplementary material for: Deciphering of Genomic Loci Associated with Alkaline Tolerance in Soybean [Glycine max (L.) Merr.] by Genome-Wide Association Study
Source: Plants (Basel). 2025 Jan 24;14(3):357. doi: 10.3390/plants14030357 (PMC11820895; doi:10.3390/plants14030357)
Supplement: Supplementary file 1 [file plants-14-00357-s001.zip › Table S5. The phenotypic information of eight traits of 326 soybean accessions.(2).xlsx]

## Sheet: Control (CK)
Table S5.The phenotypic information of eight traits of 326 soybean accessions
Table S5-1.The phenotypic information of eight traits under CK group
Number	RFW (g)			RDW (g)			SFW (g)			SDW (g)			CC (SPAD units)			RN (No.)			RTN (No.)			RL (cm)
A001	2.41	1.87	4.08	0.27	0.15	0.47	4.09	3.15	5.58	0.69	0.49	0.97	39.7	41.6	37	2284	1661	2761	722	545	688	797.151	555.854	931.949
A002	3.94	4.05	4.43	0.37	0.42	0.41	6.26	6.82	6.86	1.04	1.17	1.11	43.8	44.5	45.8	2911	2498	2104	594	457	368	933.634	836.368	713.414
A003	3.68	4.17	4.25	0.35	0.38	0.36	2.84	5.51	4.78	0.46	0.86	0.85	44	42.4	42.6	1050	2377	1503	278	458	379	395.933	854.897	562.005
A004	3.96	2.89	2.34	0.42	0.3	0.19	6.6	5.01	4.54	1.24	0.84	0.71	43.6	43.5	42	1824	1963	1759	320	391	397	667.749	653.29	602.186
A005	2.95	1.86	2.52	0.25	0.15	0.3	5.5	3.29	5.86	0.86	0.47	0.96	43.9	41.6	42	2346	2383	2362	474	393	412	743.161	763.351	752
A006	2.35	1.96	194	0.19	0.18	0.2	4.24	3.79	4.01	0.67	0.59	0.61	34.3	33.6	33.5	2101	1495	1620	485	330	380	739.796	526.095	603
A007	3.34	3.53	2.36	0.4	0.5	0.32	4.87	5.54	4.07	0.93	1	0.79	37.3	37.8	37.9	2714	2438	1486	446	398	536	878.785	838.463	564.476
A008	4.04	3.52	2.77	0.45	0.4	0.29	6	0.62	4.3	1.2	1.14	0.78	32.8	32.9	34.8	2531	1766	1833	333	252	223	811.371	579.696	622.344
A009	3	2.21	2.2	0.36	0.3	0.33	5.33	3.73	4.35	1.04	0.74	1.02	40	38.9	39.2	1431	1144	2231	215	224	503	502.32	415.576	767.675
A010	2.95	2.86	4.46	0.28	0.36	0.49	4.38	4.5	5.83	0.68	0.82	1.01	33.4	34	35	2231	2182	2095	503	294	396	767.675	712.097	739.953
A011	1.64	0.99	1.26	0.15	0.09	0.13	3.03	1.64	3.56	0.47	0.22	0.59	37.8	38.5	39.9	1205	412	710	353	200	271	418.044	145.389	234.653
A012	3	2.86	3.26	0.4	0.35	0.37	5.04	4.7	5.15	1.01	0.99	1.05	29.4	32.3	33	1462	1860	1545	268	294	288	519.541	619.421	541.777
A013	2.91	2.98	3.61	0.27	0.3	0.4	4.32	3.92	4.82	0.61	0.7	0.89	36.6	37.5	38	2149	2152	2261	549	439	419	745.979	680.823	735.658
A014	3.4	1.5	2.3	0.38	0.09	0.23	6.26	2.88	4	1.18	0.46	0.6	40	40.3	40.5	1829	1054	1578	335	359	408	632.846	349.769	558.725
A015	1.68	2.5	2.08	0.21	0.27	0.29	3.52	4.03	3.85	0.71	0.82	0.75	42.5	41.3	43	1364	2565	2105	286	498	352	438.532	787.523	605
A016	1.02	1.09	0.85	0.13	0.11	0.12	1.81	2.03	1.84	0.37	0.35	0.39	40.4	40.3	41	771	1000	754	192	352	272	293.726	363.22	301.842
A017	1.59	1.16	0.2	0.24	0.18	0.13	3.17	2.67	2.36	0.83	0.52	0.47	36.7	35.5	36	977	1062	854	163	251	237	334.958	394.412	310.188
A018	1.77	1.34	2.97	0.23	0.19	0.35	3.27	1.86	4.92	0.65	0.35	0.88	32	34	33.5	1054	1124	2257	227	339	444	389.974	431.634	741.518
A019	1.1	2.22	1.89	0.1	0.14	0.14	2.94	4.3	3.94	0.54	0.53	0.69	40.6	42	41.5	565	1754	1512	602	821	411	160.124	618.694	545.664
A020	1.03	2.5	1.96	0.11	0.23	0.18	2.56	4.47	3.85	0.44	0.84	0.63	40	41.5	42	766	1166	1252	237	317	289	303.048	457.681	464.148
A021	0.78	1.49	2.51	0.05	0.1	0.19	2.06	3.55	5.58	0.3	0.52	0.93	35	36.8	37.8	616	1196	2141	251	416	523	230.896	427.406	738.416
A022	3.76	3.24	1.6	0.32	0.28	0.19	4	3.72	2.63	0.76	0.7	0.49	39.5	40.1	38.6	2676	2392	1645	687	590	256	950.332	869.058	583.819
A023	3.38	4.42	1.76	0.28	0.34	0.11	3.18	4.13	2.6	0.44	1.16	0.44	35.7	36.8	35.9	2577	2563	1441	631	548	234	939.211	980.872	534.753
A024	3.04	2.68	1.21	0.25	0.22	0.1	4.12	2.99	1.58	0.74	0.54	0.24	42	40.3	39.9	2854	1681	828	662	313	323	933.202	576.78	350.151
A025	2.01	3.01	0.93	0.2	0.3	0.08	2.93	4.72	2.02	0.58	0.83	0.33	39.8	32.2	32.8	1042	1452	696	268	207	151	418.571	538.735	251.957
A026	3.09	2.37	3.01	0.31	0.24	0.2	6.3	5.24	5.33	1.1	0.9	0.94	37.1	36.1	38	2105	1519	2384	270	275	575	736.54	544.387	834.701
A027	3.39	2.05	4.69	0.4	0.29	0.4	6.9	4.54	7.42	1.47	1	1.47	42.2	42.3	43	2551	960	2866	440	174	525	843.452	384.078	1021.93
A028	2.81	4.6	4.23	0.36	0.38	0.41	4.36	6.37	5.38	0.79	1.06	0.97	40.4	39.7	40.6	1438	2227	1985	192	304	285	537.977	786.846	711.066
A029	4.16	5.39	2.84	0.32	0.37	0.38	5.89	6.5	4.6	1	1.04	0.66	40.8	41.2	42.5	2102	3578	2038	418	558	568	736.993	1201.52	745.398
A030	4.5	4.24	2.44	0.34	0.3	0.27	5.2	5.38	4.7	0.95	0.94	0.85	38.7	39.5	41	2648	2539	1297	484	638	240	879.326	932.082	494.22
A031	1.7	1.88	3.76	0.45	0.37	0.33	8	6.05	5.41	1.4	0.99	0.87	40.8	42	43.1	2721	2971	2532	551	614	394	995.438	1039.62	863.878
A032	6.33	2.84	3.21	0.44	0.22	0.18	9.71	6.66	6.73	1.6	0.9	0.92	42.2	42	42.9	3620	2812	2358	722	767	636	1235.47	872.572	759.125
A033	1.33	3.95	4.72	0.09	0.26	0.34	4.66	7.21	8.02	0.56	1.13	1.41	29.7	40.1	42.4	1006	2836	3016	318	746	735	364.691	984.827	1090.3
A034	3.79	2.34	2.8	0.34	0.19	0.26	8.15	5.44	5.47	1.33	0.74	0.8	40.6	39.5	40.5	2375	1371	1882	484	451	626	788.875	477.719	654.631
A035	3.06	4.8	2.46	0.29	0.46	0.23	3.15	9.02	4.18	0.56	1.56	0.72	45.5	43.9	43.4	1634	3055	1240	378	470	281	603.989	1088.59	485.508
A036	4.58	3.8	2.29	0.4	0.24	0.14	6.94	6.05	4.39	1.18	0.9	0.55	44.6	43.9	43	2114	2076	1607	437	483	483	821.613	757.284	574.966
A037	4.92	4.02	4.1	0.49	0.38	0.38	7.68	6.3	7.3	1.3	1.1	1.28	38.7	37.3	39.9	2372	2428	2602	325	370	392	816.559	784.308	815.096
A038	4.44	4.17	3.05	0.32	0.38	0.15	5.56	6.49	5.29	0.85	1.05	0.79	40.9	42	42.5	2609	2341	1357	571	507	576	898.944	755.651	519.199
A039	6.73	7.01	6.58	0.53	0.58	0.58	8.12	7.64	7.7	1.37	1.25	1.3	43	40.9	43.4	2887	3378	2295	625	822	462	1046.52	1110.27	811.001
A040	2.84	3.88	7.15	0.3	0.24	0.54	5.82	6.31	9.32	0.98	0.92	1.57	37	38.9	39	1846	2737	4199	342	583	957	672.386	897.405	1339.53
A041	4.94	5.47	6.62	0.37	0.49	0.52	8.19	8.94	9.88	1.21	1.4	1.41	39.6	39.4	40.2	3215	2320	3272	754	563	677	1111.62	905.081	1179.4
A042	3.72	2.99	3.05	0.26	0.27	0.28	6.01	5.06	5.32	0.83	0.75	0.81	39.3	40	42	2815	1835	2056	615	364	451	858.443	671.929	712
A043	1.14	2.9	2.97	0.11	0.2	0.22	1.87	4.95	4.85	0.36	0.78	0.75	35.3	36.9	37.6	434	2300	2158	148	452	425	189.357	779.91	762.264
A044	1.63	1.72	2.41	0.08	0.1	0.15	2.96	3.87	4.76	0.39	0.58	0.7	31.5	32	32.4	1265	1860	1968	386	508	513	478.94	604.445	672.713
A045	3.46	3.94	4.3	0.22	0.25	0.17	5.73	5.88	6.98	0.86	0.87	0.97	41.4	39.9	40	2321	3057	3126	424	769	708	835.404	1123.78	1076.49
A046	2.93	2.62	2.61	0.2	0.19	0.15	6.15	5.24	6.24	0.86	0.81	0.77	38.7	37.9	39.8	2812	2214	2130	711	538	383	905.139	719.52	740.983
A047	2.25	3.01	3.2	0.15	0.2	0.17	5.07	5.54	6.65	0.8	0.71	0.95	39.7	40.6	40.3	1753	2193	1911	487	549	479	622.987	794.635	697.006
A048	3.47	3.13	3.04	0.21	0.21	0.22	7	6.49	6.91	0.97	0.83	0.99	36.8	35.7	37.9	3205	2815	2752	546	642	456	1052.56	951.254	924.39
A049	3.18	3.4	4.3	0.2	0.17	0.19	5.6	5.7	7.56	0.78	0.76	1	40.3	38.5	35.9	1819	1712	2538	311	290	431	683.679	659.978	915.239
A050	1.99	1.94	2.4	0.13	0.14	0.12	4.55	5	4.85	0.64	0.6	0.6	36.1	36.4	37.9	1188	1211	1788	232	233	402	432.814	399.116	673.89
A051	3.57	3.55	3.33	0.22	0.22	0.25	7.24	7.05	7.26	0.93	0.93	1.09	38.7	38	39.1	2116	2483	2172	384	512	404	837.784	898.235	775.551
A052	4.4	3.15	4.85	0.28	0.19	0.29	8.03	5.73	7.68	1.14	0.74	1.13	42	41.2	40	2492	1286	2560	560	342	602	910.561	466.668	928.308
A053	3.16	3.77	2.09	0.2	0.25	0.14	5.81	6.71	5.28	0.79	0.89	0.65	36.8	35.8	37.5	2436	2592	1206	441	466	240	883.098	959.681	449.55
A054	2.11	2.24	2.1	0.16	0.16	0.16	3.95	4.31	3.73	0.7	0.64	0.55	40.2	40.8	41	1481	1654	1795	412	378	528	527.75	603.667	670.187
A055	3.51	3	3.63	0.2	0.17	0.22	5.95	5.48	6.4	0.82	0.74	0.87	40.5	41	42	2531	2283	3091	579	570	748	966.452	885.115	1114.09
A056	3.94	4.1	4.62	0.23	0.25	0.29	6.75	7.04	7.48	0.91	1.01	1.11	38.8	39.4	40	2867	3272	3066	581	659	643	1051.01	1148.97	1107.02
A057	3.71	5.25	5.02	0.22	0.33	0.31	6.17	8.49	7.05	0.89	1.26	1.01	38.5	40	41	3290	3690	3420	576	698	625	1109.04	1282.66	1200
A058	7.26	7.83	6.87	0.19	0.18	0.11	5.04	5.13	4.73	0.72	0.72	0.69	36.6	36.7	40	1541	2263	813	563	510	327	611.791	835.774	373.03
A059	3.95	3.84	3.61	0.29	0.26	0.24	6.72	6.28	6.15	0.86	0.92	0.89	41	40.4	41.3	2792	3091	2430	583	558	503	1038.14	1070.61	863.004
A060	2.83	4.67	3.34	0.2	0.36	0.23	5	7.61	5.66	0.74	1.16	0.89	41.9	39.2	43	2224	2283	2619	368	398	602	750.788	882.326	917.784
A061	3.53	2.24	3.38	0.24	0.13	0.2	6.79	4.25	5.76	1.02	0.6	0.83	37.9	38	39.7	2264	1449	1963	714	438	520	866.921	612.249	811.502
A062	3.69	3.13	2.78	0.24	0.19	0.13	7.24	6.99	6.12	0.98	0.9	0.74	43.9	43.8	43	1925	1564	1589	815	509	505	700.538	602.534	673.265
A063	4.27	3.22	4.13	0.27	0.22	0.24	7.62	5.91	7.04	1.24	1.1	1.11	39.9	40.2	38.6	1566	1128	2253	527	493	576	647.72	457.579	807.936
A064	3.33	2.6	3.36	0.27	0.24	0.33	6.1	5.38	6.62	1.1	0.98	1.19	39.9	38.5	38.2	2266	2082	2276	518	324	402	815.663	711.429	810.875
A065	1.72	2.28	1.85	0.18	0.21	0.17	4.84	4.31	4.42	0.89	0.85	0.88	35.5	35.8	34.4	1371	1403	990	262	298	243	493.024	516.671	414.651
A066	2.19	3.81	2.56	0.2	0.27	0.22	5.22	7.41	6.41	0.91	1.4	1.24	33.2	34.5	35.6	1934	2663	2401	318	460	414	638.496	935.631	806.605
A067	3.34	3.4	3.7	0.29	0.32	0.34	8.24	8.45	8.01	1.55	1.63	1.55	35	33	34	2569	3309	2571	525	602	465	897.022	1062.02	902.032
A068	1.92	1.73	3.55	0.15	0.16	0.27	4.67	4	5.02	0.5	0.68	0.75	40.2	39.5	41.2	1054	1162	2906	226	247	543	400.465	436.258	996.075
A069	5.54	3.57	4.19	0.41	0.39	0.36	10.65	8.31	9	1.96	1.6	1.66	33.5	33.3	33.6	3461	2246	2945	521	460	526	1183.64	791.094	1013.89
A070	2.35	3.58	1.11	0.2	0.33	0.06	7.21	9.1	3.16	1.19	1.53	0.45	39.7	41.4	42.6	1780	3068	1033	416	530	312	627.653	1036.33	347.06
A071	4.32	3.56	3.12	0.36	0.32	0.31	8.59	8.23	8.33	1.46	1.51	1.47	37.3	38.5	39.7	3009	3024	3201	520	626	529	1007.95	1000.19	990.014
A072	3.48	2	2.47	0.35	0.2	0.25	6.85	5.38	5.92	1.3	0.94	1.08	37.1	38.5	39.2	1683	1108	1552	343	215	290	676.787	407.058	553.499
A073	2.94	3.28	3.72	0.23	0.3	0.33	6.5	6.99	6.6	1.19	1.23	1.33	33.8	33	34	2358	2349	2855	449	443	584	787.126	813.09	953.427
A074	3	4.81	2.7	0.37	0.28	0.39	6.43	8.05	5.88	1.26	1.47	0.94	31	30.9	31.6	1918	1391	2515	299	169	453	703.012	504.235	921.117
A075	2.52	2.2	2.26	0.22	0.22	0.23	3.88	3.94	3.98	0.76	0.82	0.82	32.5	32.9	33.7	1148	1395	1229	210	220	232	424.115	491.053	448.816
A076	5.94	4.71	3.86	0.44	0.36	0.3	9.14	8.26	8.09	1.63	1.44	1.43	42	43.4	42.3	3707	2411	1869	683	483	436	1301.75	917.253	742.474
A077	2.12	4.06	2.11	0.18	0.3	0.18	5.8	7.63	4.52	1	1.31	0.88	38.3	39.2	39.5	2678	3349	2678	580	656	580	878.16	1157.28	878.16
A078	4.73	3.91	4.06	0.35	0.24	0.37	8.54	7.13	8.54	1.7	1.4	1.69	32.7	33.5	34.2	3180	2509	2972	743	612	468	1141.34	914.505	1001.26
A079	2.42	2.4	2.6	0.19	0.19	0.2	4.64	4.47	4.71	0.73	0.64	0.71	41.2	41.8	42	2897	2586	2754	653	598	559	941.383	918.985	899.323
A080	1.17	2.19	2.9	0.11	0.17	0.23	2.73	4.71	4.83	0.5	0.71	0.8	41.7	41.8	42	878	1998	2978	186	495	702	364.547	729.6	1056.65
A081	2.56	0.88	2.81	0.19	0.9	0.21	3.89	1.86	4.85	0.58	0.31	0.7	39.1	39.5	40	2575	655	2862	415	175	503	852.681	265.428	946.077
A082	4.52	4.25	3.5	0.34	0.28	0.26	5.9	5.25	4.39	0.87	0.77	0.66	42.1	42.2	43	3193	2886	2764	498	410	527	967.605	889.645	885.369
A083	2.29	2.91	2.97	0.24	0.28	0.26	3.26	4.38	3.72	0.6	0.67	0.47	37.1	38.8	38.5	2044	2091	1857	344	286	373	673.95	716.041	687.068
A084	2.93	3.3	2.31	0.3	0.34	0.27	4	4.47	3.3	0.68	0.72	0.6	42.5	43.4	41	2870	2635	1669	413	402	262	891.895	866.666	540.029
A085	3.12	2.86	3.34	0.33	0.28	0.34	4.9	4.78	5.64	0.91	0.96	0.92	40.4	39.5	40.7	2224	2144	2443	422	371	416	853.981	780.99	879.834
A086	3.91	3.27	3.66	0.35	0.3	0.36	5.54	5.68	5.67	0.98	1.05	1.22	41	42.8	40.6	2826	2316	2365	538	429	450	1049.15	870.495	864.645
A087	2.24	3.47	2.66	0.26	0.35	0.27	3.53	6.04	4.56	0.57	0.73	0.94	38.5	39.1	39.3	1512	2642	2239	373	401	432	578.579	924.787	792.136
A088	3.8	3.26	3.16	0.33	0.27	0.3	8.28	7.72	6.77	1.2	1.12	0.99	39	38.4	38.8	3172	2011	2338	524	419	544	1063.38	747.087	832.433
A089	3.47	2.14	3.36	0.29	0.2	0.36	7.2	5.38	8.93	1.04	0.68	1.21	40.2	41	42.5	2524	2468	3296	456	509	559	829.994	771.849	995.153
A090	4.85	5.93	3.93	0.46	0.39	0.3	9.86	8.58	6.82	1.5	1.2	1	41.5	41.3	40.9	3584	3343	3103	454	443	615	1144.4	1126.89	1046.6
A091	4.5	3.25	4.22	0.37	0.27	0.35	9.02	7.75	8.64	1.41	1.12	1.29	43	43.5	42.4	3687	2250	3254	688	474	540	1188.15	791.451	1058.4
A092	3.72	4.36	5.42	0.3	0.34	0.38	8.47	9.59	10.61	1.21	1.39	1.45	38.8	39	39.5	3019	3111	3296	660	625	493	1023.28	1032.27	1125.27
A093	4.72	5.88	5.45	0.33	0.31	0.38	10.23	10.45	12	1.33	1.35	1.6	41.2	40	39	2449	3848	3471	393	687	518	902.329	1373.81	1212.63
A094	6.13	6.52	6.62	0.38	0.39	0.42	11.69	12.43	12.05	1.56	1.68	1.65	44.1	44	44.2	2538	3262	3128	468	538	578	954.61	1148.46	1099.41
A095	2.68	2.64	1.75	0.16	0.17	0.12	5.16	6.52	5.9	0.79	0.89	0.74	38	38.1	38	896	1278	875	259	335	238	365.723	510.859	331.114
A096	6.02	4.32	5.47	0.35	0.21	0.31	9.98	8.34	10.15	1.47	1.2	1.56	44	44.1	45	2260	2281	2920	349	465	552	810.379	789.108	1043.88
A097	3.73	3.16	2.6	0.32	0.3	0.2	7.28	6.62	4.9	1.21	0.98	0.75	39.1	37.7	38.6	2354	2132	1172	493	422	285	871.577	763.665	484.08
A098	1.69	3.49	2.89	0.15	0.27	0.25	4.08	7.12	6.05	0.61	1.06	0.87	41.2	42	42.4	753	1518	1235	202	256	245	313.029	587.468	485
A099	3.39	4.42	3.48	0.16	0.32	0.22	7.6	9.58	6.78	0.96	1.3	0.88	36.2	37.2	36.5	2436	3560	2329	458	579	453	916.999	1177.24	831.757
A100	3.44	3.83	4.3	0.32	0.38	0.43	4.96	5.75	8.13	0.79	0.98	1.44	39.8	41.3	42	1823	1852	2487	372	404	449	688.134	690.536	888.217
A101	0.41	5.1	4.64	0.01	0.42	0.39	9.49	9.01	9.19	1.5	1.34	1.44	36.3	37.5	38.2	2790	3278	2589	512	536	496	991.394	1089.21	934.202
A102	4.32	5.38	5.85	0.31	0.48	0.49	8.41	8.04	9.27	1.51	1.34	1.6	40.4	40	41	1720	2582	2991	373	420	493	630.055	905.418	1041.24
A103	3.38	2.16	3.78	0.33	0.24	0.39	7.35	4.18	7.72	1.44	0.83	1.45	37.8	38.1	39	2387	1028	2713	402	215	354	771.648	386.375	873.877
A104	3.76	3.38	3.85	0.38	0.33	0.34	7.02	6.46	7.53	1.15	1.05	1.24	45.5	44.7	44.2	2528	3053	3091	402	447	610	811.168	962.396	1059.07
A105	4.35	4.11	3.93	0.36	0.4	0.41	10.42	10.03	11.11	1.58	1.5	1.81	38.3	37.8	39.4	3529	2590	2319	525	419	338	1087.99	903.314	772.325
A106	4.58	3.11	3.68	0.4	0.35	0.38	9.47	6.4	7.6	1.4	1.28	1.06	39.7	41.3	41.9	2936	2111	3438	549	364	740	994.854	702.8	1054.55
A107	4.59	5.75	5.16	0.36	0.53	0.46	9.52	11.64	8.96	1.52	2.03	1.52	39.6	39.9	40.1	2539	2795	2879	354	470	477	923.212	1024.42	1065.35
A108	5.09	3.61	3.9	0.37	0.25	0.29	8.02	6.64	7.44	1.28	1.03	1.22	40.6	41.5	41	2949	2727	2312	604	636	506	1108.12	896.879	862.972
A109	5.51	5.84	5.88	0.49	0.57	0.62	9.02	9.08	10.7	1.56	1.66	1.99	42.6	43.4	44.6	2700	3026	3613	368	428	567	948.477	1067.58	1238.11
A110	3.74	6.62	6.93	0.39	0.56	0.63	7.74	11.68	10.29	1.3	1.9	1.77	41.7	41	41.3	2559	4356	3811	421	766	657	896.869	1452.99	1285.66
A111	4.68	5.2	3.42	0.38	0.36	0.3	6.85	6.31	5.67	1.28	1.13	0.97	42.5	42.2	43	2121	3130	2551	343	454	415	781.049	1062.91	833.177
A112	3.27	3.15	3.03	0.36	0.33	0.39	6.41	5.86	7.48	1.15	1.05	1.37	36.3	35.7	37	2191	2660	2998	393	569	400	734.176	898.241	874.366
A113	1.36	1.76	2.79	0.15	0.17	0.32	2.56	2.48	4.45	0.52	0.47	0.97	34	33.2	32.5	848	1241	1834	184	336	307	320.784	469.678	675.683
A114	2.99	2.68	3.44	0.3	0.29	0.28	4.77	4.68	5.68	0.84	0.8	0.87	41.4	40.9	41.2	1089	2366	812	232	586	162	474.826	948.659	357.346
A115	3.1	2.79	2.42	0.26	0.23	0.25	5.15	4.79	4.53	0.83	0.8	0.87	41.1	40.9	40.8	1411	1562	1126	378	283	239	622.82	591.27	467.649
A116	2.34	1.49	2.52	0.24	0.16	0.25	4.7	2.76	4.6	0.75	0.5	0.81	39.2	38.8	39.5	802	2050	1786	149	410	406	331.937	773.506	729.549
A117	2.43	3.03	3.27	0.25	0.26	0.28	4.48	4.89	4.38	0.72	0.8	0.7	38.4	38.2	38.7	1034	2042	1629	166	394	310	472.415	797.806	696.663
A118	2.98	1.8	2.62	0.37	0.27	0.09	4.4	3.55	4	0.81	0.66	0.68	37.7	38.4	38.9	522	329	2383	170	131	506	221.03	190.551	881.29
A119	3.59	2	2.77	0.37	0.24	0.28	5.17	4	4.61	0.85	0.69	0.76	37.9	38.2	37.4	1700	3322	1073	537	1052	357	699.224	1149.91	482.703
A120	5	4.4	3.8	0.39	0.38	0.29	2.58	4.4	3.78	0.85	0.71	0.56	37.8	37.1	37	2816	1278	1673	726	430	447	1016.69	607.639	665.465
A121	3.44	4.18	2.25	0.18	0.2	0.18	4.4	3.5	3	0.69	0.56	0.55	38.2	39	38.4	1053	1020	2208	361	309	728	481.101	475.105	973.173
A122	3.31	4.3	4.08	0.28	0.4	0.27	7	8.12	6.61	1.1	1.3	1	39.8	40.2	41	1457	2394	1084	260	406	248	585.985	858.612	474.284
A123	3.4	3.32	2.42	0.31	0.33	0.27	4.8	4.4	3.17	0.69	0.75	0.56	43.8	44	43.5	2609	2444	1988	560	483	482	1030	949.018	733.083
A124	3.98	3.58	4	0.34	0.29	0.3	6.17	5.69	5.6	0.9	0.78	0.83	38.1	39.1	40	911	2524	694	187	552	288	375.524	804.956	276.242
A125	4.82	3.22	5	0.43	0.32	0.39	7.51	6.16	7.5	1.09	0.88	1.06	41.4	40.3	40.4	2110	3312	2520	452	803	605	846.641	1291.94	1123
A126	4.42	4.37	5.1	0.32	0.31	0.47	5.86	5.92	6.9	0.86	0.87	0.94	38.5	38.1	39.6	2247	1728	1778	1067	456	447	745.894	649.313	682.683
A127	2.4	4.4	5.48	0.24	0.32	0.43	5.01	6.4	6.9	0.69	0.92	0.97	41.2	41.6	40	1585	1309	1504	411	313	375	617.278	588.35	656.609
A128	4.88	3.24	2.46	0.42	0.26	0.34	5.9	5.3	4.4	0.9	0.86	0.76	37.8	38.9	38	721	793	1882	179	168	374	323.889	362.476	745.163
A129	3.3	2.9	2.7	0.35	0.23	0.22	6.2	5.14	3.9	0.82	0.74	0.57	43.2	43.3	44	1929	2095	560	480	496	230	735.437	710.12	253.805
A130	2.38	2.01	2.6	0.23	0.24	0.23	3.21	3.35	3.87	0.53	0.55	0.63	36.5	37	37.5	591	658	769	185	167	211	319.583	323.14	364.586
A131	3.25	2.99	2.65	0.28	0.32	0.2	4.74	4.69	4.14	0.78	0.74	0.62	44	43	44.5	1832	955	2192	583	272	567	800.219	473.46	932.415
A132	2.05	3.73	4.45	0.39	0.38	0.29	4	5.42	5.7	0.63	0.85	0.91	32	33	34.8	659	1029	690	203	259	180	291.372	403.366	318.953
A133	1.53	2.62	3.03	0.17	0.28	0.25	2.87	4.48	4.78	0.52	0.73	0.7	38.8	38.2	38.9	1145	738	628	203	198	161	466.651	364.906	283.697
A134	1.19	1.6	1.7	0.17	0.18	0.18	3.15	3.19	3.99	0.51	0.48	0.56	42.7	43.5	44.5	1153	576	986	339	149	194	476.583	261.226	442.153
A135	3.42	2.8	4.09	0.38	0.24	0.35	5.8	4.72	5.83	1.05	0.78	0.99	40.4	39	40.5	792	1229	1375	195	288	349	338.744	481.412	525.184
A136	3	1.32	1.67	0.3	0.11	0.17	5.8	2.9	3.7	0.96	0.43	0.64	44	45.9	46	1711	1748	1449	351	385	307	607.032	606.188	460.693
A137	1.37	2.05	1.94	0.11	0.23	0.21	2.53	2.9	3.4	0.42	0.45	0.56	36.5	38.4	37	642	885	2275	186	260	468	282.19	382.029	841.892
A138	1	0.78	0.89	0.11	0.08	0.11	2.03	1.59	2.02	0.31	0.24	0.36	36.8	37.1	38.3	1331	844	679	1017	159	172	309.72	355.178	322.661
A139	1.5	1.58	1.93	0.13	0.13	0.21	2.09	2.83	3.1	0.27	0.41	0.47	32	34	33.8	420	967	1617	110	183	301	209.009	436.422	578.128
A140	3.94	3.13	3.2	0.39	0.31	0.36	4.36	3.94	3.86	0.74	0.62	0.7	36.2	35	37.1	1208	1225	1205	435	430	432	392	410	403
A141	5.79	3.8	3.6	0.47	0.34	0.27	5.45	4.9	5.1	0.78	0.83	0.76	37.1	37.6	36.5	631	477	870	203	172	206	263.13	223.018	391.478
A142	2.82	2.3	3.33	0.28	0.2	0.27	3.77	4.04	4.4	0.61	0.54	0.59	36.1	37.6	36.8	1280	1432	1039	306	345	257	518.708	602.273	470.263
A143	3.09	2.88	3.08	0.22	0.23	0.26	5.2	4.25	5.2	0.72	0.6	0.82	36.9	37	38.5	2202	1000	1293	501	260	333	797.818	375.173	488.458
A144	3.9	3.47	3.3	0.52	0.43	0.42	6.77	5.9	6.1	0.96	0.95	0.97	41.6	41.2	41.9	1879	1867	1966	480	396	410	614.291	623.026	650.37
A145	2.5	1.97	2.35	0.33	0.21	0.25	5.18	4	3.7	0.8	0.6	0.58	38.6	39.6	40	1531.18	1530.92	1533.9	322.27	318.85	321.87	435	429	432
A146	2.8	2.63	3.14	0.37	0.33	0.34	5.29	4.55	5.55	0.76	0.67	0.77	37.9	37.7	38	1413	1182	1742	316	236	306	510.332	447.54	603.977
A147	1.65	2.68	2.6	0.21	0.32	0.4	3.29	5.18	4.25	0.64	0.88	0.71	39.2	39	38.2	1095	2201	1814	214	436	430	468.412	808.206	730.659
A148	2.2	3.76	2.18	0.34	0.43	0.3	5.03	5.32	6.53	0.87	0.87	1.12	39.5	40.2	40.7	1828	1811	1136	358	417	183	646.909	662.808	474.236
A149	1.98	2.57	3.21	0.29	0.44	0.42	3.78	5.57	5.97	0.6	0.9	0.95	39.4	39.5	39.3	2333	1689	2704	624	487	567	781.936	629.341	896.176
A150	5.1	5.4	3.2	0.47	0.35	0.29	8.7	7.07	5.7	1.32	1.06	0.93	37.6	38	38.5	2525	2925	3014	436	741	838	916.006	1010.14	1096.69
A151	2.06	3.9	2.99	0.14	0.28	0.22	4.55	5.45	4.84	0.56	0.71	0.64	36	37.9	38	2665	1862	2439	682	367	602	888.903	656.509	833.851
A152	1.99	2.6	4.07	0.18	0.16	0.31	4.8	4.22	9.46	0.73	0.48	0.74	35	36	36.5	2786	2619	2553	519	608	529	1009.09	958.208	894.297
A153	3.44	4.4	3.2	0.27	0.21	0.2	4.97	6.81	5.33	0.72	0.79	0.72	36.9	42.6	40.2	1715	2367	1929	379	418	445	637.966	848.314	742.851
A154	3.42	1.73	3.22	0.23	0.12	0.24	7.6	3.22	7.39	1.28	0.56	1.26	41	40.1	42	2565	1030	2602	397	373	417	809.281	371.982	816.308
A155	2.91	3.01	1.73	0.28	0.26	0.15	4.46	5.1	3.87	0.82	0.82	0.72	43.7	38.2	46.6	1781	1743	1014	323	388	230	626.013	597.119	392.99
A156	3.12	2.79	3.48	0.22	0.2	0.24	5.37	5.59	5.98	0.79	0.82	0.89	39.1	36.7	40.1	1957	2428	2260	402	443	407	747.234	883.173	806.886
A157	4.31	3.66	3.7	0.3	0.23	0.28	7.62	6.82	6.34	1.25	1.09	1.01	46.9	46.1	47.6	2019	2206	2800	379	406	448	732.887	784.644	925.634
A158	2.48	6.93	4.78	0.17	0.22	0.23	5.96	2.79	3.45	0.89	0.42	0.68	34.9	31.7	36.2	1833	2499	2256	355	359	402	609.067	785.612	735.208
A159	4.68	4.21	3.4	0.32	0.3	0.27	6.71	5.92	4.21	1.01	0.89	0.78	37.5	40.6	34.9	2543	2080	1843	380	286	325	892.913	752.653	653.109
A160	3.85	3.91	4.23	0.23	0.3	0.34	5.58	6.09	7.03	0.79	0.92	1.18	41.3	35.6	38.6	2987	2987	2612	448	361	288	906.31	894.573	831.979
A161	2.79	3.73	3.96	0.31	0.32	0.24	4.24	5.06	4.91	0.69	0.85	0.25	34.5	31.6	31.5	1162	1351	2251	212	198	408	468.206	535.616	744.517
A162	1.62	2.57	2.52	0.13	0.23	0.21	5.44	4.56	4.09	0.86	0.73	0.67	42.6	40.4	38.6	920	799	1166	218	158	255	329.717	329.975	420.928
A163	3.24	2.82	2.29	0.3	0.23	0.18	6.1	4.49	5.02	0.81	0.72	0.83	40.1	42.1	41.1	1413	1184	1124	200	175	219	508.685	446.026	426.492
A164	3.22	3.05	4.6	0.31	0.29	0.35	5.06	5.23	7.54	0.75	0.84	1.25	45.9	47.2	46.2	1390	978	2710	247	183	396	535.105	385.44	911.464
A165	0.72	4.03	4.91	0.04	0.28	0.37	2.2	6.74	7.69	0.31	0.85	1.27	28.1	28.5	29	2215	2235	2607	430	479	486	810.564	788.642	850.186
A166	2.41	2.58	4.72	0.23	0.25	0.36	4.09	4.44	5.65	0.74	0.82	0.87	38.5	42.6	37.9	957	1100	2157	200	194	390	389.43	427.11	764.933
A167	1.33	1.74	1.55	0.14	0.15	0.14	2.35	3.2	3.09	0.37	0.39	0.38	35.5	35.4	35.3	361	496	606	152	123	165	174.032	218.259	256.865
A168	2.75	4.38	4.34	0.2	0.3	0.33	6.6	7.39	7.51	0.87	1.18	1.2	41.4	39.2	44.9	887	2326	2404	196	341	306	355.651	788.947	789.984
A169	2.85	2.33	3.07	0.19	0.15	0.2	5.57	4.28	5.02	0.84	0.69	0.72	34.9	35.6	33.6	1646	825	1078	272	272	255	555.844	316.891	405.765
A170	2.75	2.58	2.7	0.19	0.16	0.21	3.9	4.64	3.64	0.62	0.78	0.54	40.7	40.4	45	659	1463	832	157	278	167	325.982	511.299	319.61
A171	3.08	3.68	2.38	0.22	0.2	0.3	3.67	5.92	3.22	0.54	0.94	0.49	46.2	42.7	43.7	1606	1456	738	356	278	193	572.059	419.058	341.377
A172	3.08	3.91	2.45	0.2	0.25	0.18	6.24	7.28	5.37	0.92	1.32	0.78	39	38.7	39.9	1775	1793	1048	337	338	214	651.364	668.354	420.245
A173	4.11	1.97	3.27	0.25	0.2	0.26	6.99	4.55	7.42	1.19	0.95	1.14	44	45.7	45.6	2527	791	2515	441	170	397	874.991	314.756	749.822
A174	3.68	3.72	6.77	0.31	0.35	0.47	8.49	7.05	11.1	1.11	1.02	1.43	41.7	49.4	50	2268	2030	3378	363	371	576	767.81	707.322	1142.79
A175	5.67	5.07	5.27	0.39	0.32	0.38	11.2	10.54	9.86	1.27	1.77	1.2	44.8	46.6	44	3858	3745	2755	570	645	498	1219.32	1198.29	954.727
A176	4.77	4.03	3.75	0.29	0.26	0.25	7.64	6.77	5.21	0.94	0.78	0.68	48.5	48.4	47	3490	3505	2943	687	785	698	1086.7	1040.16	936.527
A177	5.52	2.61	4.84	0.4	0.22	0.32	8.65	5.1	7.95	1.07	0.53	1	49.8	46.6	51.3	2923	1624	2848	507	485	577	968.885	492.007	947.707
A178	6.56	5.01	3.95	0.47	0.34	0.24	10.24	7.12	6.48	1.5	1.76	0.8	46.4	45	43.7	3102	2496	2501	448	415	458	1129.54	989.768	896.784
A179	2.3	1.63	4.32	0.21	0.12	0.34	4.51	4.66	8.38	0.65	0.51	1	41.6	39.5	40.5	1616	1078	3255	782	422	810	467.38	380.557	1088.04
A180	4.83	0.87	5.03	0.28	0.06	0.36	8.02	2.74	8.64	0.75	0.38	0.87	42	41.4	42.1	3229	908	3655	610	417	806	1025.51	327.736	1241.68
A181	2.76	2.3	2.72	0.2	0.2	0.21	5.87	5.36	6.27	0.81	0.68	0.15	51.1	48.1	47.8	2216	1122	1491	404	284	453	702.479	399.211	532.119
A182	4	3.75	5.76	0.32	0.36	0.48	8.7	9	12.36	1.07	1.1	1.39	49.9	49.5	40.1	1678	1467	1872	378	398	401	621.341	672.471	589.471
A183	4.97	4.31	1.85	0.32	0.28	0.14	9.92	7.22	4.21	1.24	0.79	0.47	39.2	40.9	39.7	2810	3609	1719	508	687	359	957.375	1131.9	571.681
A184	4.61	4.1	3.98	0.37	0.33	0.34	4.69	4.56	4.22	0.85	0.76	0.75	41.5	45.5	47	3096	2511	2849	935	794	1025	1075.01	867.7	918.419
A185	3.75	4.3	5.21	0.28	0.32	0.36	7.74	8.59	9.34	1.09	1.17	1.2	45.6	46.3	48.2	2177	2733	3353	403	500	597	744.015	883.546	1086.63
A186	5.96	5.14	5.14	0.42	0.36	0.39	10.2	8.56	9.2	1.2	1.1	1.12	49.9	50.3	46.8	3349	2887	3748	454	508	767	1161.47	1022.25	1247.22
A187	3.38	1.73	3.26	0.22	0.13	0.34	6.6	4.34	6.16	0.76	0.54	0.93	40.9	41.7	42	3315	4356	2852	621	909	825	976.976	1409.08	808.65
A188	3.41	3.54	3.76	0.35	0.34	0.38	7.22	8.9	8.07	0.98	1.09	1.14	44.2	42.9	44.9	3240	2291	2641	622	295	550	1110.75	789.118	981.414
A189	2.74	1.66	2.52	0.26	0.12	0.23	5.34	3.15	3.59	0.79	0.49	0.53	44	41.1	41.4	1924	1600	2174	366	357	333	707.157	586.171	771.205
A190	5.51	6.38	4.28	0.48	0.39	0.37	9.03	11.24	9.29	1.37	1.52	1.24	46	42.6	44.6	2637	3864	2230	355	699	446	968.774	1282.8	827.859
A191	5.52	3	6.55	0.37	0.26	0.36	9.67	6.42	13.4	1.12	0.91	1.65	43.3	42.9	43.8	4225	1828	4473	785	499	1225	1288.17	669.524	1343.75
A192	5.17	4.6	5.61	0.33	0.33	0.42	9.37	8.86	9.58	1.06	1	1.08	46.6	44	43.4	3868	4291	3655	522	560	585	1203.48	1239.71	1174.47
A193	10.35	5.94	5.97	0.62	0.48	0.65	16.13	9	16.6	1.75	1.25	1.74	48.8	45.8	45.1	5615	2941	4252	926	516	639	1733.23	1156.6	1483.63
A194	5.11	5.55	5.12	0.36	0.35	0.35	10.8	10.5	10.58	1.04	1.03	0.96	51.6	53.2	50.6	3713	3952	3571	567	668	695	1049.49	1133.72	1072.48
A195	4.44	6.58	7.04	0.35	0.61	0.57	9.74	8.83	10.64	1.69	1.29	1.77	51.2	50.7	53.1	3948	2757	4704	657	559	750	1111.23	973.368	1446.15
A196	3.35	5.8	4.78	0.23	0.49	0.36	5.7	9.05	9.1	0.82	1.27	1.2	49.4	50.9	53.6	2703	4697	4946	631	860	1000	832.895	1387.45	1433.72
A197	1.72	4.37	1.97	0.18	0.41	0.21	5.08	9.23	6.17	1.7	1.6	1.15	40.4	43.1	46	1153	3056	1134	266	472	218	385.106	924.546	406.21
A198	3.41	2.48	2.68	0.4	0.29	0.31	8.32	6.53	6.8	1.41	1.14	1.25	49.4	49.1	51.9	1733	1943	1855	329	365	317	633.119	701.21	597.421
A199	3.37	2.56	2.48	0.37	0.3	0.3	6.84	6.59	6.4	1.1	0.92	1.1	41.5	41.7	42.5	2070	1666	1615	322	238	353	705.263	565.541	587.139
A200	4.63	2.19	2.49	0.57	0.26	0.25	10.43	4.07	7.49	1.9	0.75	1.12	56	55.1	54.9	2517	847	2136	297	235	440	873.669	373.115	683.012
A201	3.87	3.47	4.25	0.34	0.33	0.5	8.72	10.57	11.8	1.4	2	2.1	51.5	49.2	52.2	3461	1273	3507	675	234	503	1037.25	498.988	1024.73
A202	1.53	2.83	1.71	0.35	0.18	0.21	5.35	7.95	4.2	1.2	1.48	0.74	41.8	41.3	41.4	1709	1140	872	242	215	186	585.353	424.366	323.749
A203	2.26	3.48	3.32	0.24	0.36	0.39	4.96	9	6.49	0.85	1.66	1.21	52.8	50.3	49.4	1876	2317	1768	385	370	420	579.54	736.609	607.39
A204	1.66	1.82	5.65	0.17	0.21	0.53	3.15	5.87	9.31	0.51	1	1.74	39	33.8	36.4	1098	1064	2565	167	176	340	358.442	353.876	878.235
A205	3.81	4.75	4.94	0.4	0.41	0.37	6.06	7.27	7.71	1.04	1.56	1.19	48.1	46.8	48.8	2048	1951	2477	344	517	562	698.177	672.088	768.85
A206	3.97	6.52	1.93	0.39	0.53	0.16	7.32	9.55	5.2	1.7	1.59	0.6	43.7	45	44.9	1651	1657	1654	760	765	770	533	548	545
A207	6.44	4.98	4.57	0.45	0.35	0.43	6.47	6.52	7.19	0.97	1.36	1.14	40.9	50.1	50.8	1220	1225	1218	462	458	440	550	536	540
A208	3.69	1.38	3.94	0.45	0.11	0.39	7.65	2.29	6.88	1.28	0.33	1.13	52.6	50.7	50.3	1487	724	2268	297	230	417	567.813	284.268	758.345
A209	2.77	2.01	1.71	0.31	0.22	0.19	5.87	3.83	3.82	0.96	0.65	0.62	43.5	42.3	42.5	1289	957	947	319	291	298	538.244	360.887	386.894
A210	5.17	5.27	5.3	0.4	0.41	0.42	10.86	11.49	9.72	1.51	1.76	1.78	47	45.7	45.4	2504	3374	3453	610	897	698	883.136	1019.93	1077.78
A211	4.93	5.33	3.04	0.45	0.42	0.22	11.58	12.71	6.47	1.99	1.86	1.23	48.6	45.7	45	3518	2715	1822	706	569	527	1120.95	906.365	637.03
A212	1.44	0.92	0.98	0.11	0.12	0.16	1.79	1.25	1.64	0.39	0.32	0.38	38.5	37.4	36.5	461	455	303	121	103	86	161.671	152.57	117.317
A213	3.27	3.19	2.16	0.27	0.19	0.22	7.25	5.88	4.94	0.99	0.83	0.68	45.7	45.6	47.1	2760	2758	2134	789	757	452	1013.72	982.634	687.259
A214	2.08	3.01	3.56	0.17	0.2	0.24	3.5	6.27	7.27	0.62	0.89	0.95	40	39.8	41.2	999	2184	2845	256	753	812	450.989	865.029	1049.37
A215	1.97	4.15	3.43	0.17	0.25	0.24	4.25	7.49	7.1	0.61	1.21	1.06	40.2	40.5	41.2	1086	2489	2469	324	979	745	531.384	1017.95	986.661
A216	4.11	2.38	3.44	0.29	0.18	0.25	4.37	5.19	7.27	0.99	0.58	0.95	43.5	45.6	44.3	3325	2244	2718	840	574	910	1051.74	778.931	953.528
A217	3.54	3.28	3.88	0.28	0.25	0.29	5.88	6.14	6.9	0.85	0.83	1.02	36.5	37.2	38.5	1845	1718	2451	447	483	590	708.304	686.746	854.802
A218	4.61	4.71	4.82	0.29	0.32	0.32	7.05	7.84	7.65	1.01	1.06	1.05	43.5	44.2	44.9	3589	3564	2286	1158	1128	519	1309.64	1323.46	883.692
A219	5.19	5.26	3.26	0.27	0.3	0.18	7.04	5	5.08	0.97	0.97	0.65	45.5	43.2	42.2	2674	3369	2085	704	921	669	1014.84	1182.41	730.717
A220	2.2	2.86	1.62	0.17	0.23	0.14	3.13	3.25	2.55	0.57	0.54	0.65	44.6	45	43.9	1212	1340	493	277	383	223	454.621	562.563	268.15
A221	6.47	3.24	3.95	0.4	0.26	0.34	8.72	3.93	5.92	1.24	0.74	0.99	43.5	44	45	4454	1353	1856	1709	315	343	1552.1	592.235	755.572
A222	5.51	5.34	5.47	0.32	0.35	0.16	6.07	8.01	9.76	1.07	1.21	1.31	44.5	45.4	43.6	3354	3305	2819	969	949	923	1307.58	1253.58	1101.03
A223	2.32	3.18	2.96	0.3	0.29	0.16	2.78	3.64	4.33	0.45	0.6	0.63	37.8	38.9	41.6	1458	1765	1364	358	343	278	618.677	702.627	599.98
A224	6.53	6.33	6.99	0.38	0.39	0.44	9.67	10.22	12.24	1.31	1.32	1.53	45.6	45.8	46.9	3239	4089	3821	769	1068	912	1246.62	1540.21	1356.35
A225	4.23	4.64	4.05	0.3	0.3	0.28	6.05	7.06	6.1	0.91	1	0.87	46.1	46.4	47	3175	3774	3433	841	864	975	1146.16	1372.16	1309.3
A226	3.07	5.24	2.99	0.3	0.38	0.3	5.66	9.67	5.62	0.96	1.32	0.8	42.5	41.2	42.4	1176	1496	3352	236	276	1019	498.455	586.977	1243.42
A227	2.79	3.76	4.16	0.27	0.25	0.27	4.98	7.8	8.17	0.83	0.98	1.05	44.8	45.7	45.8	1543	3410	3262	279	914	720	584.098	1146.58	1196.03
A228	3.54	1.32	3.41	0.29	0.16	0.29	7.59	3.21	6.49	0.96	0.53	0.92	43	43.6	42.7	2652	596	1982	535	218	384	884.388	247.396	765.216
A229	2.57	2.69	2.96	0.24	0.2	0.23	4.35	3.43	5.13	0.64	0.53	0.63	43	44.2	42.6	1181	2435	2541	345	541	596	489.712	848.049	855.437
A230	2.94	2.94	3.56	0.2	0.2	0.25	6.29	5.7	6.89	0.92	0.92	1.02	44.8	44	44.7	2613	2517	2885	645	760	853	854.413	810.385	955.446
A231	2.23	2.4	2.23	0.14	0.15	0.15	4.92	5	4.47	0.6	0.65	0.57	40.3	40.7	41.2	1904	2323	1864	568	730	568	728.418	930.117	691.194
A232	2.78	2.56	1.56	0.19	0.18	0.11	6.57	5.71	4.88	0.82	0.68	0.52	38.5	36.5	39.1	2260	2370	1232	698	904	534	838.803	883.761	475.38
A233	1.73	3.3	2.7	0.12	0.22	0.16	6.4	8.03	5.44	0.92	1.47	0.93	38.7	39	38.2	1307	2847	2221	301	607	470	447.362	953.557	765.965
A234	3.55	4.37	3.77	0.19	0.24	0.22	8.57	6.7	6.44	1.41	1.1	0.93	41.6	42	43.6	3340	2890	2455	651	522	463	1046.84	1024.82	887.696
A235	2.22	2.29	1.9	0.16	0.15	0.13	6.65	5.91	4.73	0.92	0.86	0.64	40.9	43.2	43.4	2021	1976	1745	367	376	327	651.793	615.227	562.013
A236	3.85	2.96	2.49	0.27	0.22	0.16	4.73	5.32	5.28	0.7	0.89	0.81	41.7	39.2	42.2	2717	1010	1799	480	268	405	922.241	445.085	640.474
A237	4.33	2.67	3.69	0.33	0.22	0.2	9.56	7.26	7.52	1.46	1.14	1.1	42.2	40.4	41	3103	1797	2606	434	264	602	1050.03	643.141	966.604
A238	4.69	4.78	4	0.34	0.34	0.28	7.9	9.61	8.69	1.24	1.43	1.36	44	43.9	44.4	3414	3963	4007	708	734	966	1102.33	1197.46	1378.14
A239	2.49	3.7	1.93	0.18	0.28	0.14	5.88	7.92	5.56	0.86	1.26	0.73	38.6	38	39.9	2381	2833	1617	386	491	332	797.968	936.953	561.492
A240	1.97	2.6	1.5	0.16	0.19	0.12	5.28	5.84	3.72	0.8	0.89	0.41	39.5	39.7	40.5	2103	1827	1280	484	296	305	721.52	612.039	478.113
A241	1.76	5.4	4.34	0.15	0.4	0.32	3.84	10	7.74	0.84	1.57	1.02	40.1	39.9	40.6	733	3012	2964	191	444	556	327.217	959.953	945.511
A242	4.64	4.6	4.15	0.28	0.28	0.31	7.86	7.94	6.14	1.15	1.17	0.89	39	41.8	42.9	3400	2448	3479	724	405	619	1209.66	872.206	1161.63
A243	4.79	4.62	4.17	0.34	0.3	0.29	7.2	6.7	6.66	1.05	0.99	0.9	41.5	39.2	42.8	3390	3246	3159	461	569	478	1193.32	1225.19	1151.76
A244	2.99	3.66	2.77	0.28	0.17	0.19	5.7	5.89	5.26	0.87	0.77	0.7	40.1	39.1	40.4	2806	2922	2386	566	441	574	839.019	873.433	746.242
A245	1.67	2.77	3.62	0.13	0.26	0.19	4.8	7.5	5.8	0.68	1.1	0.91	45.2	46.1	46.6	1240	1643	2944	323	307	604	473.884	583.726	914.003
A246	3.05	3.03	3.28	0.22	0.26	0.27	6.25	6.43	6.81	1.02	1.04	1.17	42	42.2	40.8	2058	1958	2782	410	407	556	765.636	754.522	951.255
A247	2.5	4.4	1.98	0.19	0.29	0.11	4.27	8.28	4.31	0.76	1.28	0.6	38.2	37.2	36	1208	2922	1121	295	683	263	448.625	987.418	403.935
A248	2.4	2.53	4.92	0.16	0.18	0.3	5.15	4.78	8.1	0.69	0.63	1.3	40	42.2	43.1	1571	2019	3012	445	466	566	530.615	656.844	1028.91
A249	1	3.67	2.15	0.06	0.25	0.14	3.72	8	5.59	0.46	1.16	0.65	36.5	38	36.8	631	3159	1750	239	548	391	230.571	1030.04	591.213
A250	4.6	3.68	5.06	0.31	0.25	0.37	8.47	6.96	9.54	1.56	1.05	1.58	40	40.6	42	3029	3181	2406	591	602	410	972.053	1022.95	809.688
A251	3.13	2.66	2.85	0.29	0.24	0.29	3.74	5.07	4.32	0.72	0.88	0.78	43.3	41.4	42.5	1097	1043	1052	304	267	281	470.323	400.201	428
A252	2.73	3.99	3.25	0.25	0.37	0.31	5.65	8.5	6.34	0.95	1.57	1.47	43.5	43.4	42.6	1306	1245	1405	334	315	332	509.768	514	498
A253	3.5	4.09	4.61	0.24	0.29	0.3	7.05	7.77	8.54	0.97	1.24	1.27	45	46.5	46.4	2320	2263	2665	495	500	563	746.545	747.782	876.342
A254	1.84	2.13	3.88	0.12	0.16	0.28	4.36	4.85	7.82	0.58	0.75	1.23	44	43.2	42	1527	2350	4030	391	687	878	551.517	847.441	1246.05
A255	2.8	2.45	3.06	0.18	0.19	0.22	5.93	5.96	6.45	0.81	0.91	1.08	37.7	37.9	40.3	1688	2342	2454	410	558	519	636.367	766.213	824.147
A256	4.74	3.43	4.34	0.33	0.19	0.3	8.78	7.01	7.68	1.37	1.1	1.22	39.1	38	40.9	3442	2876	3265	703	760	762	1205.49	920.501	1126.41
A257	3.67	3.37	3.89	0.28	0.27	0.29	7.7	6.13	7.64	1.05	0.84	1.02	39.8	40.2	40.3	3076	1875	2862	548	319	458	1056.38	675.262	966.31
A258	5.4	2.83	5.8	0.36	0.31	0.17	6.23	7.2	5.77	1.27	1.07	0.68	41.7	43.5	42.3	3085	1576	1336	646	348	415	1112.07	582.638	498.708
A259	3.87	3.23	3.21	0.26	0.21	0.29	7.41	6.49	5.39	1.12	0.95	0.88	33	34.8	35	2018	2190	1509	499	508	373	772.717	766.967	573.963
A260	4.83	2.61	5.16	0.27	0.16	0.31	7.77	4.81	8.99	1.02	0.57	1.23	43.4	46	43.6	2441	1189	3006	454	267	533	909.977	490.997	1045.91
A261	5.27	5.74	5.69	0.34	0.36	0.35	9.34	9.16	9.8	1.33	1.48	1.25	33.9	37	37.2	3435	2792	2806	597	471	607	1198.14	983.024	1002.73
A262	4.5	5.7	3.1	0.34	0.28	0.21	8.41	9.08	5.9	1.36	1.28	1.02	39.9	39.7	40	3330	3554	2276	582	716	425	1018.11	1163.81	737.226
A263	3.43	3.96	4.06	0.26	0.27	0.29	7.55	7.42	7.87	0.89	0.94	1.26	41.5	42.3	44	2829	3882	3388	534	702	602	936.3	1237.41	1105.7
A264	3.15	3.89	3.57	0.2	0.25	0.22	6.66	6.88	7.22	0.82	0.9	0.92	40.9	40.4	40	2054	2961	2378	314	548	483	703.775	1001.51	831.739
A265	4.41	4.3	4.2	0.3	0.32	0.29	8.25	9.09	8.9	1.15	1.3	1.18	38	39.5	40	3557	3302	3019	686	581	534	1181.92	1093.96	1028.14
A266	3.78	3.47	3.46	0.22	0.3	0.33	5.78	5.78	5.71	0.86	0.84	0.95	38.2	39.2	39.9	2359	2391	2012	515	414	439	852.489	829.041	742.517
A267	5.58	5.33	5.8	0.33	0.32	0.36	9.53	9.14	10.2	1.31	1.26	1.47	33.6	32.6	32.4	3527	3698	3741	659	648	577	1330.64	1345.19	1325.11
A268	3.88	6.6	5.87	0.27	0.4	0.38	6.78	10.75	10.34	0.97	1.77	1.56	37.9	39	37.2	3109	3940	4141	573	740	747	1044	1340.02	1287.75
A269	4.46	2.95	4.22	0.3	0.32	0.34	8.93	7.14	8.36	1.22	1.24	1.32	35.5	37.7	40	2342	1656	3063	492	310	465	831.214	629.046	1036.14
A270	3.2	3.69	2.73	0.26	0.28	0.233	6.7	7.57	5.14	1.01	0.94	0.71	38.5	36.9	37	2236	2648	2581	339	522	577	725.061	958.8	878.949
A271	2.58	3.13	1.84	0.27	0.34	0.22	5.51	6.7	5.02	0.93	1.32	0.88	40.4	41	42.1	1377	1811	1049	350	408	373	548.143	648.233	406.122
A272	1.97	1.77	2.74	0.2	0.14	0.23	3.09	3.18	5.55	0.54	0.44	0.84	40	40.6	39.1	1127	1111	2462	295	258	420	434.742	417.996	783.234
A273	2.48	2.11	2.54	0.2	0.23	0.24	3.74	4.74	4.74	0.65	0.76	0.82	40.3	41.2	40	974	1134	1398	337	275	401	412.749	459.143	558.825
A274	4.07	7.74	4.94	0.37	0.49	0.41	9.24	11.66	10.46	1.7	1.97	1.86	38.2	40	41.5	2522	2903	3376	378	430	624	879.266	1019.29	1101.4
A275	1.7	1.66	2.12	0.14	0.14	0.18	3.06	3.53	3.9	0.52	0.47	0.61	29.7	30	31.2	1221	1094	1495	233	212	314	476.147	459.539	594.784
A276	2.55	2.18	2.26	0.15	0.18	0.18	3.75	3.08	2.89	0.45	0.44	0.48	29.6	30.5	34	2054	1192	1211	526	266	252	701.904	486.241	478.634
A277	3.01	3.04	2.61	0.21	0.29	0.25	3.85	4.58	3.44	0.55	0.77	0.51	32.9	35.6	36.6	1494	1827	1533	304	328	282	599.842	697.757	590.091
A278	3.59	2.6	4.17	0.24	0.22	0.26	5.3	4.64	5.77	0.69	0.75	0.83	36.2	35.5	37.7	1990	1284	2604	436	263	611	717.553	494.805	899.433
A279	1.38	2.99	2.66	0.09	0.16	0.2	2.34	3.77	3.38	0.34	0.47	0.51	32.4	33	34	925	2274	1726	245	581	397	348.265	784.383	641.192
A280	3.47	1.18	4.2	0.22	0.08	0.27	4.97	1.84	1.46	0.71	0.28	0.73	38.1	38	37.5	2828	1226	2474	659	360	464	955.602	434.579	921.776
A281	2.91	1.27	2.38	0.2	0.1	0.18	4.57	2.7	4.2	0.61	0.46	0.63	32.8	32.5	33.5	2402	2135	2029	643	612	590	761.87	701.352	685.121
A282	4.38	4.62	3.31	0.28	0.23	0.21	5.8	5.74	4.82	0.89	0.78	0.67	33.3	34	35	2489	2714	2158	599	689	451	916.889	919.815	768.434
A283	4.45	5.54	4	0.27	0.33	0.31	5.95	7.46	6.08	0.79	1.04	0.85	35.3	33.5	36.9	2436	2994	2313	612	763	444	862.769	1019.26	815.482
A284	2.96	3.07	2.94	0.28	0.28	0.29	4.01	3.87	3.71	0.75	0.74	0.7	35.7	37	35.4	1711	1807	1819	357	389	360	620.222	644.996	646.49
A285	1.9	3.69	4.11	0.13	0.24	0.3	3.82	4.71	6.13	0.44	0.67	0.9	43	42	44	980	1650	2747	161	361	448	358.197	648.694	948.174
A286	3.44	2.48	2.49	0.28	0.16	0.32	5.58	5.12	5.1	0.87	0.72	0.81	37.6	36	39.5	2146	861	2556	341	353	427	737.309	336.044	918.224
A287	2.41	3.32	2.9	0.17	0.27	0.22	3.84	4.18	2.84	0.39	0.7	0.5	36.4	36	38	1108	1512	1459	292	399	257	437.166	566.768	532.368
A288	1.74	2.75	4.2	0.14	0.22	0.27	2.95	3.84	4.79	0.48	0.57	0.7	32.9	33.9	33.6	1106	1761	2939	181	327	415	381.231	621.21	1008.69
A289	2.09	3.27	2.05	0.19	0.21	0.16	3.12	4.45	3.58	0.54	0.64	0.52	37.2	36.7	40	1201	2470	936	257	600	239	484.321	934.669	401.396
A290	4.7	3.44	3.63	0.3	0.26	0.31	7.08	4.06	5.03	1.08	0.7	0.93	32.5	34	35.9	3492	2124	3200	681	329	487	1178.56	785.172	1056
A291	2.61	0.86	5.3	0.22	0.04	0.4	4.15	1.92	7.98	0.58	0.37	1.13	28	27	29.8	1542	802	3334	296	188	458	542.578	254.55	1069.24
A292	1.25	1.32	2.87	0.1	0.1	0.2	2.47	2.36	4.4	0.31	0.35	0.65	38.1	36	37.1	1067	824	2509	311	276	547	410.435	323.349	868.301
A293	1.79	2.09	1.1	0.14	0.16	0.1	2.63	3.48	1.95	0.34	0.53	0.24	31	32.5	33.3	830	987	446	218	298	160	339.409	417.295	178.356
A294	3.18	2.77	3.48	0.24	0.2	0.25	5.33	4.85	5.71	0.81	0.7	0.85	34.7	33.2	36	2378	2554	3071	444	585	719	856.388	953.933	1112.57
A295	1.76	1.2	2.29	0.15	0.09	0.17	2.52	1.68	3.12	0.4	0.23	0.43	39.3	38	37.4	1143	517	1469	287	182	350	459.8	219.853	565.852
A296	1.95	1.02	2.56	0.12	0.04	0.17	3.04	1.8	3.53	0.32	0.18	0.51	33.7	32.7	35.5	1477	688	2027	337	233	478	535.942	301.771	841.962
A297	2.94	2.11	3.13	0.23	0.21	0.24	4.87	3.84	3.88	0.72	0.61	0.56	36	36.5	37	2196	1741	1589	495	487	348	792.027	649.247	616.743
A298	2.28	2.72	2.15	0.13	0.17	0.14	2.68	3.34	3.01	0.42	0.57	0.46	32.7	32.9	33.6	1510	1455	1617	471	474	408	601.683	547.321	571.162
A299	1	2.77	2.6	0.05	0.17	0.14	2.26	3.85	3.51	0.27	0.52	0.46	34	34.9	35	730	1830	1932	208	434	444	286.831	665.025	650.434
A300	2.76	2.4	3.34	0.2	0.18	0.24	3.43	3.9	4.96	0.47	0.54	0.65	35	36.8	35.8	2157	2304	2458	590	559	506	764.839	778.553	817.913
A301	2.11	0.82	1.52	0.18	0.12	0.15	4.29	4.27	4.01	0.63	0.61	0..63	31.8	31.7	32	1937	1652	1784	560	391	451	706.894	593.642	605
A302	2.17	1.93	1.91	0.13	0.12	0.13	4.47	4.03	4.44	0.57	0.57	0.43	34.6	34.7	35	1672	1721	1776	449	492	388	640.245	631.538	593.84
A303	3.26	3.75	4	0.21	0.24	0.14	6.63	6.7	6.67	0.93	0.95	0.98	37.9	39	38	1809	1777	2233	459	385	441	740.449	689.698	830.851
A304	3.37	2.97	2.92	0.21	0.19	0.19	4.9	2.96	4.75	0.72	0.42	0.66	34.2	33	34.5	2988	1750	3057	654	547	672	1010.45	611.067	1046.87
A305	1.63	1.96	3.64	0.16	0.13	0.24	2.83	3.72	5.71	0.45	0.46	0.81	39.3	40	41.5	946	1354	2155	274	349	434	362.682	495.015	790.991
A306	1.5	2.8	5.17	0.07	0.24	0.27	3.14	3.33	7.13	0.39	0.55	0.96	41.2	42.6	44	1313	1122	2956	296	239	528	476.52	482.959	990.889
A307	3	3.01	2.9	0.24	0.21	0.22	3.01	3.03	2.94	0.56	0.52	0.48	36.7	37.2	37.3	1902	1986	1692	534	717	421	668.385	694.194	608.457
A308	2.85	2.35	2.56	0.17	0.18	0.18	6.02	5.25	5.85	0.79	0.74	0.71	32	33	33.4	1888	1745	1802	470	452	469	689.036	670	621
A309	4.78	4.47	5.3	0.34	0.23	0.35	7.18	6.63	7.98	1.03	0.93	1.08	38.2	36.6	39.4	3224	2478	2751	591	420	474	1143.25	890.977	963.559
A310	3.68	1.59	2.58	0.27	0.08	0.2	5.54	2.78	2.78	0.71	0.31	0.4	29.7	31	34	1555	467	1162	299	234	248	582.852	203.86	455.233
A311	4.75	4.67	3.45	0.27	0.27	0.24	9.47	8.98	8.23	1.32	1.31	1.18	43.6	43.7	43.2	2328	2622	2574	406	443	459	851.1	954.265	866.045
A312	1.8	1.72	1.68	0.08	0.07	0.06	3.76	3.54	3.67	0.47	0.46	0.39	31.4	31.5	33	1082	897	958	320	324	365	398.761	396	374
A313	3.25	2.7	3.02	0.27	0.15	0.22	5.13	5.4	5.23	0.72	0.72	0.74	35.5	35.8	37.3	1447	1483	1495	350	390	381	569.86	547.095	552
A314	2.56	3.01	2.84	0.23	0.29	0.23	3.9	5.02	4.52	0.71	0.82	0.82	36.1	37	41	1275	1403	1305	245	254	248	443.52	539.906	489
A315	4.29	3.76	1.64	2.47	2.16	1.57	7.43	6.62	3.58	0.94	0.8	0.44	39.9	39.4	38.8	3273	3375	1299	503	473	212	1004.3	1106.7	465.112
A316	3.85	1.99	4.22	0.24	0.2	0.25	8.44	4.7	9.3	1.06	0.78	1.23	36.3	39.7	38	2694	994	3013	475	178	445	925.875	378.75	1001.05
A317	4.22	2.55	4.26	0.23	0.23	0.36	7.29	4.49	7.28	0.86	0.67	1.12	36.8	37.6	34.5	2615	1631	2337	320	356	392	909.399	617.545	859.537
A318	1.34	1.88	2.09	0.11	0.17	0.2	3.93	3.9	3.68	0.48	0.74	0.68	38.2	38.8	37.5	1479	974	1022	470	189	208	486.987	369.443	397.769
A319	3.54	4.52	4.03	0.26	0.3	0.28	4.98	6.59	5.785	0.71	0.93	0.82	42.9	43	41.6	1670	2459	1985	398	526	425	648.471	867.947	741
A320	1.52	1.84	1.68	0.14	0.25	0.195	2.55	3.24	2.895	0.44	0.62	0.53	37.8	34.5	43.7	1433	1272	1320	349	264	305	478.472	454.489	474
A321	3.01	2.24	2.62	0.36	0.33	0.32	4.64	4.32	4.8	0.91	0.9	0.99	33.7	35.3	37.3	2523	1417	1722	473	281	301	838.212	466.845	559.92
A322	2.62	4.7	0.12	0.2	0.5	2.45	3.66	6.9	0.43	0.66	1.22	34.1	34.1	36.8	40.8	928	1548	1487	415	439	335	301.876	520.935	559.637
A323	4.29	2.6	0.52	0.38	0.18	6.35	5	3.75	1.15	0.89	0.58	40.2	40.2	40.2	48.3	2098	2134	2013	357	367	321	769.732	759.652	701.238
A324	3.15	3.56	0.41	0.27	0.32	5.31	5.44	5.39	0.91	0.94	0.91	39.1	39.1	33.4	40	2484	2334	2410	479	567	485	838.979	751.673	749
A325	4.01	4.49	0.47	0.45	0.5	6.12	6.21	5.92	1.13	1.1	1.19	24.4	24.4	43.8	41	1770	1725	1891	320	327	343	608.183	619.688	671.699
A326	2.52	3.05	0.31	0.04	0.12	5.09	2.22	3.24	0.86	0.43	0.67	41	41	43.2	36.9	1833	1950	1860	293	181	153	602.279	520	574

## Sheet: Alkali Treatment (AT)
Table S5.The phenotypic information of eight traits of 326 soybean accessions
Table S5-2.The phenotypic information of eight traits under alkali group
Number	RFW (g)			RDW (g)			SFW (g)			SDW (g)			CC (SPAD units)			RN (No.)			RTN (No.)			RL (cm)
A001	0.29	0.35	1.15	0.01	0.12	0.08	0.43	0.25	0.5	0.18	0.13	0.28	3.8	3	3.9	171	178	663	111	105	239	77.7551	77.1281	277.324
A002	1.11	1.9	2.28	0.11	0.16	0.2	0.94	0.59	0.63	0.24	0.39	0.31	21.7	21	22.5	937	287	612	284	90	185	370.377	124.52	242
A003	2.44	1.83	2.06	0.22	0.18	0.17	1.32	1.06	0.95	0.41	0.24	0.26	19.9	21.6	22	1292	981	835	341	218	295	511.129	359.394	364.685
A004	1.94	1.61	1.58	0.2	0.12	0.24	1.85	1.77	2.59	0.42	0.37	0.55	21.7	20.7	22	937	1004	1075	284	269	284	370.377	362.606	421.333
A005	0.78	1.07	1.02	0.05	0.07	0.04	0.58	0.32	0.46	0.15	0.17	0.16	12.2	13	13.5	287	362	312	90	173	112	124.52	168.469	132
A006	0.65	1.46	1.44	0.03	0.1	0.09	0.25	0.63	0.39	0.14	0.22	0.2	4.1	4.3	4.5	180	478	452	131	202	207	90.025	220.535	220.508
A007	1.1	1.9	1.61	0.08	0.13	0.11	0.62	0.41	0.61	0.33	0.11	0.35	4.4	4.8	4	318	673	512	183	291	248	135.07	280.736	231.29
A008	1.94	1.27	1.69	0.2	0.07	0.13	0.63	0.4	1.33	0.34	0.28	0.35	19	18.5	18	532	358	1133	215	190	328	246.647	169.511	429.893
A009	1.85	2.44	2.01	0.11	0.14	0.12	0.72	1.74	1.05	0.25	0.3	0.32	5.2	7.6	7.7	545	547	549	234	209	221	239.137	250.165	245
A010	1.2	0.66	0.98	0.08	0.03	0.05	0.94	0.4	0.85	0.52	0.14	0.36	4.3	4.3	4.2	275	241	262	202	178	201	136.214	99.3635	101
A011	0.68	1.9	1.02	0.26	0.07	0.16	0.48	0.62	0.54	0.2	0.28	0.25	4.4	4.5	4.7	279	502	305	163	205	195	116.196	211.597	185
A012	0.89	1.25	1.06	0.07	0.09	0.08	0.55	0.53	0.55	0.29	0.24	0.25	3.8	3.9	4.9	299	343	320	135	178	165	124.814	178.816	142
A013	1.07	1.33	2.06	0.04	0.1	0.18	0.49	0.53	0.63	0.2	0.27	0.39	3.9	4.1	3.2	442	848	613	213	241	195	184.583	333.862	259.433
A014	1.07	0.52	0.35	0.08	0.03	0.04	0.36	0.42	0.41	0.24	0.24	0.14	2.1	1.9	0.8	572	323	268	212	156	179	240.317	110.93	89.423
A015	0.13	0.19	0.18	0.01	0.05	0.04	0.14	0.33	0.32	0.1	0.13	0.12	4.6	4.8	4.9	359	156	213	220	138	186	152.591	48.6147	95
A016	0.57	0.32	0.57	0.06	0.06	0.06	0.31	0.37	0.3	0.29	0.23	0.16	3.8	3.7	3.5	396	181	318	182	155	184	153.972	77.4261	120.815
A017	0.66	0.67	0.75	0.05	0.08	0.09	0.36	0.54	0.2	0.29	0.32	0.32	3.2	3.1	3.9	256	431	455	126	171	135	108.538	182.903	176.304
A018	0.55	0.5	0.26	0.06	0.04	0.02	0.36	0.5	0.29	0.22	0.28	0.19	2.9	2.8	2.7	343	334	266	157	186	191	125.111	124.211	96.4963
A019	0.3	0.72	0.73	0.03	0.05	0.05	0.12	0.58	0.58	0.07	0.31	0.27	3.5	4.1	2.9	91	317	214	50	108	93	70.8792	176.421	110.404
A020	0.5	0.57	1.36	0.03	0.03	0.09	0.36	0.65	0.69	0.18	0.3	0.35	2.9	3.9	6.1	176	285	627	83	155	255	89.5556	133.952	284.665
A021	0.3	0.5	0.78	0.03	0.04	0.04	0.48	0.51	0.75	0.3	0.27	0.35	2.9	3.1	4.2	142	322	395	98	142	149	70.773	141.042	190.305
A022	1.02	0.68	0.77	0.06	0.04	0.04	0.51	0.35	0.49	0.25	0.2	0.27	3.8	3.6	3.9	361	228	256	110	106	119	171.882	120.712	136.866
A023	0.7	0.96	0.85	0.04	0.05	0.06	0.36	0.41	0.29	0.16	0.23	0.18	2.8	3.2	0.8	211	363	297	116	176	148	108.725	178.742	161.124
A024	0.24	0.68	0.91	0.03	0.07	0.07	0.21	0.41	0.47	0.09	0.24	0.23	2.8	2.5	2.4	215	449	317	95	141	108	114.265	209.151	176.421
A025	0.35	2.01	2.3	0.03	0.15	0.18	0.63	2.15	2.19	0.1	0.43	0.45	8.2	8.3	7	204	1034	1054	109	306	286	79.9373	418.769	416.18
A026	1.21	1.05	0.74	0.09	0.18	0.08	1.53	1.6	0.87	0.25	0.32	0.13	22.7	23.5	23.7	735	626	472	279	217	188	296.558	257.36	173.57
A027	0.67	1.15	1.52	0.06	0.09	0.12	2.09	1.08	2.77	0.33	0.23	0.38	25	24	24.6	208	628	623	126	227	213	114.412	275.555	279.461
A028	2.36	1.72	2.19	0.18	0.12	0.16	2.65	1.46	2.7	0.51	0.26	0.51	14.6	15.2	17.3	962	782	906	241	250	209	385.711	308.032	355.727
A029	1.44	0.78	2.02	0.09	0.06	0.14	0.83	0.83	2.42	0.22	0.18	0.46	22.6	21	23.7	846	395	1033	242	230	273	340.923	167.296	401.394
A030	0.85	0.13	0.17	0.05	0.02	0.01	0.23	0.25	0.46	0.13	0.12	0.18	2.1	1.4	1.8	214	44	96	136	66	83	105.941	19.5366	37.8917
A031	1.37	1.4	2.07	0.09	0.12	0.16	0.9	1.57	1.85	0.17	0.27	0.36	25.8	25.6	27	630	697	1104	218	185	278	258.876	285.199	417.986
A032	0.3	0.34	0.22	0.02	0.03	0.02	0.55	0.31	0.3	0.28	0.17	0.27	0.9	0.7	0.6	192	92	77	97	83	76	79.1071	50.8996	42.1105
A033	0.47	1.3	0.44	0.03	0.07	0.03	0.46	0.5	0.36	0.22	0.28	0.25	2.1	1.9	1.8	175	404	125	132	175	117	80.4755	192.939	66.8142
A034	1.93	2.29	2.15	0.16	0.19	0.18	1.64	2.14	1.95	0.29	0.47	0.41	21.9	21.2	21.3	1126	1468	1421	347	358	362	415.045	530.617	512
A035	1.79	1.3	1.82	0.14	0.12	0.14	1.57	1.72	1.97	0.34	0.31	0.35	22.6	23.4	24	2502	596	1210	284	221	330	344.473	236.749	412.004
A036	0.88	0.5	1.64	0.03	0.03	0.12	0.85	0.58	1.43	0.13	0.06	0.25	24.4	25.8	26	445	228	934	223	157	288	185.512	101.865	372.172
A037	1.6	0.42	1.22	0.09	0.03	0.06	0.4	0.6	0.56	0.2	0.21	0.26	2.8	2.1	2.4	664	134	482	255	114	212	305.222	67.8847	225.122
A038	1.7	1.5	1.46	0.12	0.11	0.13	1.72	1.75	1.89	0.29	0.34	0.3	21.6	21.6	22.1	1011	974	740	264	263	278	390.438	364.255	309.404
A039	0.96	2.53	2.1	0.1	0.18	0.15	1.43	2.05	1.85	0.24	0.37	0.31	14.9	11.1	12.5	432	1144	658	160	310	251	169.156	467.511	396
A040	1.2	0.3	1.97	0.07	0.04	0.08	0.55	0.53	0.72	0.3	0.23	0.41	2.1	1.9	2.1	566	209	834	275	196	312	268.505	79.7622	351.847
A041	2.35	1.87	2.35	0.13	0.1	0.14	0.43	0.47	0.47	0.22	0.32	0.36	0.9	0.7	0.8	556	665	671	233	199	184	285.671	309.156	314.059
A042	1.13	0.25	0.85	0.09	0.03	0.05	1.48	0.79	1.35	0.22	0.1	0.21	8.1	9	10	717	84	520	318	109	203	256.531	35.9178	198
A043	0.66	0.9	0.66	0.03	0.07	0.02	0.49	0.68	0.69	0.22	0.22	0.27	3.3	3.7	3.9	165	262	235	82	91	124	96.4967	144.468	118.76
A044	0.29	0.62	0.62	0.01	0.02	0.02	0.32	0.55	0.62	0.16	0.21	0.2	4.3	4.2	3.1	170	144	269	149	109	94	94.3234	64.4068	127.114
A045	1.08	1.22	1.56	0.09	0.1	0.15	0.74	0.95	1.01	0.16	0.26	0.38	16.5	16.6	16.1	482	572	530	198	220	219	213.113	265.027	252.582
A046	0.72	0.96	0.57	0.05	0.05	0.02	0.36	0.6	0.48	0.27	0.23	0.24	3.8	3.8	3.7	150	410	142	72	131	73	99.9635	194.906	87.9689
A047	0.86	1.45	1.42	0.11	0.08	0.23	0.77	1.25	1.15	0.2	0.32	0.21	22	21.5	19	329	493	451	146	129	138	171.754	224.092	226.622
A048	2.36	1.92	1.75	0.14	0.12	0.12	2.13	1.99	2.09	0.38	0.38	0.36	18.4	18.8	18.7	1244	1015	1016	325	283	277	504.752	369.724	391.956
A049	2.27	1.75	2.44	0.15	0.15	0.18	1.7	1.37	1.94	0.33	0.28	0.37	18.2	18	19	789	920	970	259	221	247	333.925	403.65	408.717
A050	1.3	2.24	1.05	0.09	0.16	0.09	2.1	2.52	2.2	0.36	0.46	0.29	16.1	18	17.5	687	877	664	164	297	229	253.708	381.329	243.92
A051	2.33	2.22	1.43	0.18	0.14	0.17	2.64	2.41	1.64	0.54	0.45	0.21	17.4	19.4	18	1405	975	1015	322	275	300	566.802	433.466	398.646
A052	2.7	2.94	2.34	0.22	0.21	0.18	3.13	2.63	2.98	0.65	0.57	0.66	31.9	32.7	33	1317	1334	975	336	292	225	547.975	550.893	424.222
A053	2.06	1.38	1.73	0.19	0.06	0.14	2.87	2.04	2.14	0.57	0.38	0.35	25	26.6	27	995	829	1180	288	286	372	465.561	328.932	476.924
A054	0.86	0.76	0.71	0.05	0.03	0.05	0.36	0.3	0.41	0.19	0.15	0.22	3.2	3.4	2.8	313	174	291	132	105	212	155.48	97.9402	142.874
A055	0.99	0.32	1.25	0.06	0.02	0.06	0.47	0.4	0.52	0.23	0.2	0.17	3.2	5.6	2.1	263	69	420	137	93	229	141.348	45.4057	207.111
A056	0.39	1.61	0.72	0.01	0.09	0.03	0.42	1.75	0.97	0.09	0.26	0.12	15.1	10	9.7	114	518	197	131	192	128	52.3622	257.089	82.7298
A057	2.53	0.6	2.44	0.16	0.02	0.13	2.51	0.64	2.98	0.48	0.28	0.49	3.2	4.1	3.8	967	138	747	251	106	242	416.617	81.4846	337.195
A058	3.24	3.48	2.49	0.11	0.06	0.1	1.9	0.6	1.81	0.33	0.17	0.34	16.8	16.4	15	720	412	670	301	220	282	325.175	237.165	322.866
A059	1	1.84	2.37	0.07	0.13	0.18	1.39	2.5	1.98	0.22	0.5	0.34	26.8	25.4	25	506	957	1244	180	245	250	228.487	417.282	478.596
A060	1.58	2.38	1.65	0.18	0.1	0.1	3.04	2.98	1.62	0.61	0.55	0.43	26	27.3	29	475	950	553	226	255	215	238.641	397.676	254.877
A061	0.38	0.33	0.95	0.01	0.01	0.05	0.52	0.56	0.62	0.16	0.24	0.27	3.1	3.5	4.1	105	79	307	112	87	157	57.2254	53.2739	171.819
A062	1.11	0.87	0.62	0.05	0.04	0.03	0.68	0.8	0.48	0.3	0.4	0.21	3.8	4.1	4.7	307	227	142	175	170	110	180.518	134.41	92.2583
A063	0.24	0.98	0.72	0.01	0.05	0.04	0.58	0.4	0.6	0.27	0.24	0.29	4.8	3.9	2.9	56	405	165	64	166	112	28.4195	196.108	92.96
A064	0.46	0.35	0.15	0.05	0.04	0.01	0.4	0.3	0.34	0.21	0.22	0.26	1.2	3.1	2.5	472	329	162	128	101	69	184.619	136.172	67.9137
A065	0.19	0.43	0.31	0.02	0.04	0.03	0.38	0.42	0.43	0.16	0.2	0.28	1.9	3.2	2.5	205	513	415	102	168	91	84.2031	200.694	153.418
A066	0.59	0.41	0.4	0.06	0.04	0.03	0.35	0.45	0.35	0.19	0.32	0.26	2.1	2.4	3.1	510	403	299	131	118	118	188.132	150.959	123.604
A067	0.16	0.19	0.38	0.01	0.01	0.02	0.58	0.58	0.63	0.3	0.3	0.26	4.1	3.6	2.8	47	67	123	52	83	83	24.7418	27.457	71.9155
A068	0.55	0.27	0.21	0.02	0.03	0.01	0.37	0.6	0.46	0.24	0.29	0.26	3.2	2.7	1.9	380	66	46	185	60	63	153.484	39.0977	35.6842
A069	1.07	1.13	0.91	0.06	0.06	0.05	0.42	0.54	0.52	0.26	0.29	0.32	3.4	2.9	2.6	585	670	318	210	240	135	241.376	291.331	134.78
A070	1.2	1.28	2.13	0.1	0.09	0.17	0.92	1.44	1.2	0.22	0.23	0.34	10.9	9.8	8.7	2099	901	955	294	273	266	294.392	332.293	373.464
A071	0.98	0.9	0.66	0.06	0.06	0.01	0.48	0.46	0.47	0.27	0.26	0.32	2.9	3.1	2.7	478	437	322	185	209	138	182.371	180.995	137.659
A072	1.94	1.15	1.75	0.17	0.09	0.14	1.03	1.37	1.6	0.32	0.27	0.27	7.1	6.9	10	669	751	990	221	274	384	293.573	271.483	388.678
A073	1.48	1.91	1.74	0.13	0.14	0.13	1.9	3.35	2.6	0.37	0.59	0.47	16.3	19.8	17	974	879	965	293	324	337	352.993	333.077	364.459
A074	2.65	2.53	0.49	0.2	0.2	0.02	1.92	2.72	0.68	0.76	0.62	0.11	11.4	9.7	9.2	893	970	238	278	265	149	383.446	399.031	95.4583
A075	1.46	1.5	1.36	0.11	0.11	0.12	2.12	1.51	2.07	0.49	0.25	0.48	6.9	7.2	7.1	1019	933	617	366	323	185	361.603	355.624	248.002
A076	0.89	0.89	0.4	0.05	0.03	0.03	0.48	0.51	0.3	0.28	0.25	0.23	2.7	3.2	2.9	303	491	144	114	225	93	141.171	200.491	67.5429
A077	0.62	0.63	0.45	0.03	0.03	0.02	0.28	0.38	0.24	0.16	0.17	0.17	0.9	2	1.2	292	102	122	116	59	74	148.95	63.1098	70.7157
A078	0.76	0.61	0.78	0.02	0.04	0.02	0.42	0.49	0.53	0.2	0.2	0.3	0.9	0.7	1.1	307	208	310	101	101	150	148.074	92.5902	136.779
A079	0.57	0.7	0.39	0.05	0.06	0.06	0.33	0.4	0.36	0.23	0.25	0.24	8.8	8.5	8	396	500	700	125	132	206	164.508	192.075	215.023
A080	0.34	0.71	0.32	0.03	0.07	0.02	0.32	0.48	0.34	0.17	0.3	0.2	8.5	8.4	8	305	581	415	139	159	150	138.874	229.462	165.032
A081	0.43	0.46	0.21	0.04	0.04	0.02	0.38	0.3	0.32	0.2	0.17	0.17	8.1	8.2	8.1	354	228	185	106	79	89	142.697	102.797	78.3753
A082	0.85	0.72	0.55	0.07	0.07	0.06	0.5	0.35	0.43	0.28	0.22	0.23	4.2	3.9	3.3	487	554	475	152	198	146	206.532	213.458	202.951
A083	1.33	0.69	0.58	0.11	0.06	0.08	0.44	0.42	0.43	0.29	0.29	0.29	8.8	9.2	9.2	751	219	358	171	85	101	296.204	106.035	153.825
A084	0.39	0.67	0.84	0.05	0.09	0.1	0.48	0.56	0.58	0.28	0.31	0.35	8.5	8.4	9.2	270	551	570	129	96	141	117.103	219.38	261.701
A085	1.44	1.61	1.63	0.1	0.11	0.11	0.44	0.54	0.35	0.31	0.29	0.18	8.7	8.2	8	509	852	681	190	292	214	235.957	355.925	331.972
A086	1.1	0.99	1.55	0.09	0.07	0.12	0.55	0.37	0.66	0.33	0.25	0.36	2.4	2.2	2.3	581	545	787	182	211	230	249.906	220.398	343.493
A087	2.31	1.86	1.48	0.22	0.11	0.1	2.05	1.71	0.55	0.4	0.33	0.34	2.4	3.2	2.2	897	983	634	319	269	221	407.278	390.366	291.908
A088	1.01	1.14	1.29	0.06	0.06	0.08	0.38	0.37	0.33	0.2	0.2	0.19	2	2.2	1.4	379	467	597	176	173	214	164.086	198.423	269.531
A089	2.07	2.05	1.58	0.15	0.19	0.21	2	2.41	2.05	0.52	0.39	0.38	18.4	19.5	20.4	975	1004	895	238	237	212	379.672	395.015	344.508
A090	1.08	1.76	1.55	0.07	0.15	0.13	0.38	1.43	0.92	0.17	0.26	0.17	18.5	13.9	13.2	373	926	609	134	265	200	172.997	361.964	259.902
A091	1.11	1.33	1.2	0.07	0.06	0.05	0.36	0.51	0.45	0.22	0.3	0.28	2.2	1.8	1.7	680	451	498	245	174	212	267.106	213.762	254
A092	1.3	1.88	1.93	0.08	0.12	0.11	0.36	0.43	0.53	0.25	0.28	0.33	2.4	2	1.9	424	737	813	200	243	280	211.042	339.332	351.72
A093	1.67	1.1	1.76	0.1	0.07	0.1	0.56	0.57	0.96	0.3	0.3	0.4	8.2	8.8	9	462	624	558	116	156	157	230.372	263.786	302.845
A094	3.73	2.96	2.74	0.26	0.19	0.2	2.77	2.67	2.97	0.55	0.42	0.59	28.3	28.9	29	1555	1311	1098	367	438	305	649.222	583.44	461.851
A095	0.75	1.49	1.67	0.06	0.65	0.13	1.46	2.2	2.5	0.22	0.46	0.39	19.1	17.4	19.8	336	866	882	134	255	315	144.251	334.829	360.312
A096	2.27	1.69	2.55	0.22	0.13	0.16	0.79	0.86	0.97	0.4	0.46	0.51	8.4	9.2	7.5	677	516	775	231	168	187	314.439	239.527	376.2
A097	1.7	2.28	2.2	0.09	0.13	0.15	1.7	1.72	2.28	0.38	0.44	0.49	14.3	13	12	680	849	948	300	311	256	286.504	381.459	386.242
A098	0.77	0.6	0.84	0.04	0.07	0.03	0.64	0.4	0.48	0.22	0.19	0.19	8.2	8.9	7.9	181	171	207	101	80	101	108.246	90.3838	121.525
A099	0.39	1.72	1.6	0.02	0.1	0.07	0.39	0.53	0.58	0.26	0.23	0.3	3.2	4.1	3.5	158	575	940	150	249	354	78.4575	263.286	367.34
A100	1.94	2.86	2.15	0.14	0.25	0.2	2.02	2.6	2.22	0.34	0.62	0.48	25.5	26.8	27.1	993	1446	1120	362	360	295	427.776	565.842	385.911
A101	2.59	2.26	3.15	0.24	0.21	0.3	2.24	1.97	3.06	0.48	0.42	0.73	30.2	31.5	30.9	1468	1329	1110	544	383	296	573.633	512.346	443.498
A102	2.94	2.76	2.86	0.27	0.28	0.24	2.6	2.06	1.93	0.65	0.48	0.49	33.2	34.8	34	1246	1482	1387	358	363	382	472.946	532.09	491.183
A103	1.8	1.66	1.98	0.16	0.16	0.2	2.36	2.44	2.47	0.49	0.58	0.58	23.9	33.6	32.7	819	856	1205	295	308	336	324.013	345.297	470.215
A104	2.17	2.68	2.73	0.19	0.24	0.21	2.94	2.53	2.89	0.62	0.59	0.64	29.7	29.8	30.1	1317	1068	1407	346	285	323	542.252	433.445	535.847
A105	1.99	1.82	1.91	0.14	0.15	0.15	1.43	1.88	1.58	0.57	0.52	0.54	15.2	16	14	969	790	812	263	223	228	389.646	313.52	354
A106	1.77	1.98	1.62	0.13	0.17	0.14	2.09	2.16	2.39	0.32	0.41	0.47	25.2	26.7	28	860	1016	1105	263	290	278	332.013	392.77	411.219
A107	3.1	1.89	3.11	0.23	0.09	0.16	1.31	0.8	1.74	0.69	0.32	0.69	6.2	6.4	6.7	1127	745	1312	271	236	296	473.906	318.619	524.276
A108	0.69	0.9	1.11	0.07	0.06	0.08	0.25	0.42	0.43	0.14	0.25	0.27	17.2	17	18	190	411	536	117	214	221	106.733	198.801	264.484
A109	2.08	2.13	2.1	0.18	0.17	0.16	0.89	0.89	0.78	0.47	0.47	0.57	17.9	18	18.5	675	553	812	239	202	246	308.719	266.415	385.68
A110	2.35	1.85	1.78	0.17	0.1	0.14	0.79	0.58	0.63	0.5	0.26	0.35	19.7	19.2	19.4	891	558	851	290	208	310	405.181	237.649	377.668
A111	1.09	0.58	0.61	0.09	0.04	0.03	0.44	0.35	0.28	0.31	0.25	0.17	21.7	20	19	819	323	411	289	186	137	329.663	150.278	161.532
A112	0.68	0.9	0.97	0.03	0.04	0.05	0.29	0.43	0.68	0.17	0.23	0.35	5.5	5.7	5.2	252	265	387	165	105	141	111.935	115.202	163.026
A113	0.49	0.7	0.7	0.03	0.06	0.06	0.53	0.5	0.28	0.24	0.26	0.1	18	18.5	19	347	371	375	160	155	161	142.648	169.948	167.602
A114	0.63	0.68	0.53	0.06	0.07	0.05	0.58	0.6	0.57	0.46	0.41	0.36	3.4	4.1	2.8	122	198	162	99	96	119	64.3681	95.7817	89.7177
A115	0.65	1.03	0.4	0.04	0.05	0.04	0.69	0.69	0.48	0.32	0.33	0.2	5.1	6.2	4.9	163	130	385	67	78	110	99.3812	74.6239	200.525
A116	0.24	0.63	0.5	0.03	0.03	0.05	0.32	0.52	0.39	0.19	0.28	0.24	1.3	1.5	0.9	340	528	403	139	179	144	169.83	227.131	196.698
A117	0.55	1.06	1.22	0.06	0.06	0.09	0.42	0.61	0.53	0.22	0.3	0.3	2.9	3.1	2.8	450	299	416	179	118	153	222.154	144.509	209.782
A118	0.72	0.63	0.57	0.07	0.03	0.03	0.35	0.45	0.59	0.27	0.21	0.32	2.5	2.4	3.1	313	180	403	187	88	201	201.881	120.624	253.245
A119	0.32	0.3	0.53	0.02	0.02	0.03	0.36	0.33	0.44	0.21	0.21	0.24	2.9	3.1	2.8	515	143	359	173	109	123	254.424	113.66	193.745
A120	1.45	1.52	1.2	0.14	0.11	0.12	1.02	1.3	0.85	0.12	0.19	0.21	26.6	25	26	129	56	89	91	64	106	87.7943	27.6068	46.287
A121	0.9	0.87	0.6	0.04	0.04	0.03	0.3	0.35	0.3	0.14	0.12	0.06	2.3	3.2	2.6	366	569	260	139	150	145	197.162	246.417	151.767
A122	2.57	1.69	2.23	0.24	0.14	0.22	3.43	2.52	2.86	0.67	0.39	0.38	20.6	21	22	224	300	182	123	108	101	124.384	171.227	88.8495
A123	2.43	1.95	1.96	0.25	0.19	0.18	2.24	2.4	2.35	0.5	0.45	0.51	38.7	37	36.6	675	477	644	198	194	218	332.784	225.211	330.885
A124	1.03	1.3	0.98	0.09	0.11	0.07	1.84	2.2	2.2	0.33	0.36	0.35	23	21	21.4	295	85	202	131	67	121	149.913	42.5648	98
A125	1.15	1.26	1.45	0.06	0.05	0.11	0.7	0.65	0.58	0.29	0.28	0.25	4.6	5.1	4.7	735	853	810	258	341	308	342.297	408.809	368
A126	0.86	0.87	0.67	0.04	0.06	0.05	0.5	0.52	0.33	0.21	0.19	0.15	2.5	3.1	2.9	531	454	485	218	238	214	250.525	215.372	224
A127	1	2.18	2.1	0.06	0.19	0.18	3.4	2.29	2.7	0.55	0.44	0.5	28	28.7	28.6	605	354	408	175	153	184	272.459	183.652	207.106
A128	1.18	0.5	0.8	0.04	0.03	0.05	0.65	0.29	0.4	0.22	0.17	0.2	2.1	3.2	2.6	61	98	162	59	69	103	27.9286	53.229	90.4702
A129	0.86	1.16	0.48	0.05	0.1	0.03	0.96	0.56	1.1	0.17	0.13	0.17	19.6	20	21	145	152	147	60	81	59	84.6927	76.1977	90.3069
A130	1.2	1.2	1.68	0.13	0.13	0.14	1.82	1.63	1.5	0.3	0.24	0.22	10.6	11	12	171	170	174	98	99	89	89.0899	107.987	102
A131	1.4	1.77	2.28	0.14	0.16	0.13	2.45	1.94	2.9	0.51	0.25	0.57	37.8	37	37.5	301	164	149	122	139	98	168.048	110.231	99.4534
A132	1.35	0.92	0.94	0.15	0.11	0.11	2.72	1.2	1.6	0.43	0.24	0.28	12.4	12.7	12	149	218	245	86	124	138	68.8013	104.347	111.122
A133	0.58	0.74	0.2	0.05	0.03	0.02	0.44	0.36	0.19	0.17	0.21	0.07	3.5	4.1	3.5	172	110	109	108	102	54	96.5233	55.9093	71.4527
A134	0.76	0.34	0.74	0.05	0.02	0.05	0.46	0.6	0.48	0.23	0.18	0.2	5.2	4.6	3.9	155	55	76	78	50	55	75.4413	29.6533	46.7365
A135	0.43	0.67	0.9	0.04	0.03	0.03	0.46	0.48	0.47	0.26	0.24	0.26	1.5	2.1	3.1	284	286	241	162	140	125	128.581	135.222	123.237
A136	0.4	0.68	0.69	0.03	0.05	0.04	0.56	0.43	0.47	0.27	0.19	0.24	3.1	2.9	3.3	320	126	221	155	68	95	134.952	72.948	101.379
A137	1.38	1.38	0.86	0.12	0.14	0.09	1.65	1.69	1.2	0.32	0.32	0.23	32.6	34.7	34	273	241	308	142	139	156	98.4538	128.079	150.856
A138	1.4	0.98	0.74	0.17	0.09	0.07	1.99	1.43	1.57	0.44	0.23	0.34	23.1	24	24.2	432	135	285	170	93	86	186.247	75.4959	140.679
A139	1.03	0.84	0.99	0.05	0.05	0.07	0.48	0.44	1	0.21	0.07	0.11	2.6	3.1	2.7	542	585	193	137	189	85	266.144	283.288	90.8361
A140	1.14	0.7	0.9	0.03	0.08	0.04	0.8	0.62	0.62	0.16	0.2	0.19	3.4	4.1	3.8	214	213	212	125	117	121	96	104	100
A141	2.3	2.7	2.8	0.18	0.2	0.28	2.49	1.96	2.93	0.4	0.33	0.51	28.4	28.8	29	269	406	492	151	210	266	142.657	202.007	251.824
A142	1.97	1.32	2.3	0.13	0.11	0.17	2.04	1.13	2.25	0.33	0.22	0.34	17.8	18	19	748	420	435	234	188	187	321.983	189.577	214.718
A143	1.58	1.37	2	0.13	0.1	0.12	2.08	2.64	2.12	0.37	0.41	0.31	17.7	18	18.5	707	274	512	202	126	218	302.334	136.776	247.921
A144	1.8	2.18	1.18	0.15	0.18	0.11	2.19	1.76	1.9	0.39	0.28	0.34	7.3	10.3	9.3	263	158	359	118	105	186	117.244	84.9603	176.603
A145	3.35	1.91	2.56	0.29	0.18	0.23	2.8	1.65	2.5	0.59	0.32	0.52	24.9	24.3	25	760	768	766	215	228	220	309	321	303
A146	1.66	2.14	3.03	0.16	0.21	0.26	1.98	2.16	2.9	0.73	0.33	0.53	19.8	20	21	268	436	267	160	118	82	140.478	211.718	139.636
A147	2.22	3	2.62	0.25	0.14	0.23	2.3	2.47	2.13	0.41	0.48	0.48	31.5	30	30.6	760	877	728	197	265	246	353.327	383.307	363.384
A148	2.48	1.9	2.15	0.19	0.14	0.17	2.37	2.01	2.19	0.48	0.36	0.49	28.7	29.5	30	324	714	729	141	220	172	161.29	306.085	297.003
A149	2.2	2.4	1.2	0.2	0.19	0.08	2.28	2.51	1.84	0.45	0.48	0.2	30	30.4	31	646	401	631	250	231	189	273.441	176.587	277.046
A150	1.39	1.04	0.88	0.14	0.05	0.05	1.43	1.67	1.9	0.24	0.22	0.3	23.3	24.4	22.6	600	222	239	148	99	115	278.922	125.978	117.63
A151	1.15	1.84	0.84	0.05	0.05	0.05	0.48	0.33	0.51	0.18	0.1	0.19	2.3	3.1	2.6	760	456	746	263	203	289	287.009	200.374	305.241
A152	0.36	0.9	0.97	0.03	0.02	0.04	0.43	0.47	0.43	0.05	0.08	0.06	2.4	3.2	2.6	693	661	825	197	177	279	337.094	299.096	380.343
A153	1	0.9	0.95	0.05	0.05	0.05	0.42	0.33	0.3	0.18	0.16	0.16	2.3	5.5	7.7	133	285	166	100	163	99	81.0959	146.424	94.6686
A154	1.21	0.89	0.57	0.08	0.06	0.04	1.58	0.82	0.66	0.34	0.23	0.2	6.2	11.6	1.7	530	258	157	239	143	82	222.552	120.922	79.1519
A155	0.74	0.67	0.55	0.04	0.04	0.03	0.57	0.98	0.32	0.22	0.32	0.12	22.2	18.5	25.4	204	200	105	101	108	69	96.0589	105.859	69.9897
A156	0.92	0.42	0.33	0.06	0.03	0.03	1.26	0.77	0.62	0.26	0.21	0.2	24.8	15.9	25.5	384	205	310	161	155	173	157.947	102.059	130.521
A157	0.86	0.86	1.2	0.07	0.07	0.08	1.78	1.55	1.49	0.32	0.29	0.16	18	18.3	14.3	358	397	678	181	166	265	163.89	154.678	276.423
A158	0.89	0.77	0.71	0.09	0.05	0.07	1.63	1.65	1.65	0.75	0.75	0.75	19.1	18.5	20	513	246	315	183	155	153	202.523	117.208	123.348
A159	0.7	0.27	0.62	0.04	0.01	0.03	0.34	0.26	0.27	0.16	0.14	0.14	3.2	2.9	3.1	151	54	104	83	47	79	84.4059	34.9761	62.2121
A160	0.7	0.23	0.53	0.04	0.02	0.05	0.57	0.34	0.46	0.23	0.16	0.23	3.2	2.4	3.1	441	692	905	231	217	323	208.667	237.326	364.939
A161	0.94	1.16	1.11	0.3	0.09	0.07	0.33	1.01	0.95	0.15	0.26	0.08	23.9	26.4	26.1	229	400	307	111	141	107	134.843	197.247	161.532
A162	0.82	1.71	0.75	0.05	0.15	0.05	0.65	2	0.61	0.26	0.39	0.18	35.6	34.5	33.5	269	540	171	113	134	89	117.367	206.829	77.0749
A163	0.78	0.7	0.72	0.06	0.03	0.04	0.73	0.22	0.23	0.16	0.09	0.09	3	3.8	4	304	227	124	125	100	89	127.8	105.712	71.4304
A164	1.52	1.58	1.23	0.14	0.13	0.12	2.3	2.12	1.58	0.32	0.31	0.29	21.5	24.3	23.2	698	663	280	234	210	146	265.948	252.36	141.246
A165	0.62	0.64	0.56	0.05	0.02	0.04	0.67	0.52	1.06	0.13	0.14	0.27	3.1	2.5	2.4	464	187	301	190	133	177	185.904	85.5772	117.305
A166	1	0.79	0.83	0.07	0.07	0.07	1.05	0.3	1.47	0.26	0.11	0.32	14.4	15.8	17.4	444	240	431	217	138	230	180.565	123.301	193.227
A167	0.67	0.88	1.27	0.08	0.08	0.13	1.36	1.92	1.8	0.32	0.39	0.38	26.4	25.6	25.2	150	225	279	83	100	95	80.7452	123.767	139.609
A168	1.2	1.34	1.59	0.07	0.11	0.17	2.09	2.48	2.19	0.32	0.38	0.33	18.1	23.8	24.8	458	678	584	163	186	140	190.562	262.589	234.685
A169	1.2	1.05	1.09	0.07	0.06	0.07	0.9	1.34	1.62	0.12	0.17	0.21	23.6	25.3	22.9	420	297	369	201	122	119	188.018	152.828	161.617
A170	0.92	0.69	0.76	0.17	0.03	0.03	0.69	0.65	0.7	0.29	0.29	0.29	23.6	23.7	25.5	334	130	284	152	61	145	135.839	67.9207	107.638
A171	0.61	0.51	0.2	0.2	0.03	0.03	0.4	0.5	0.25	0.17	0.19	0.08	2.1	2.4	3.2	183	167	92	91	97	74	93.0398	69.2843	51.7955
A172	0.92	0.55	0.94	0.07	0.03	0.06	0.83	0.4	0.94	0.24	0.12	0.25	2.1	3.1	2.9	334	113	302	169	94	144	164.004	62.7746	132.822
A173	0.9	1.4	1.28	0.07	0.12	0.09	1.32	2	2.37	0.3	0.38	0.36	28.6	30.5	29.9	304	636	352	143	184	153	133.654	232.717	164.143
A174	1.48	0.98	1.9	0.13	0.08	0.17	1.56	1.66	1.96	0.36	0.39	0.49	32.1	34.2	33.1	711	542	923	190	186	220	297.78	245.274	378.009
A175	1.7	1.77	2.37	0.16	0.16	0.2	2.19	2.19	2.3	0.49	0.51	0.52	28.8	29.3	30.1	595	1014	931	156	283	271	258.357	409.138	367.858
A176	1.11	1.39	1.2	0.1	0.13	0.1	1.11	1.7	1.15	0.28	0.32	0.26	33	31	31.2	449	487	447	153	170	121	189.884	221.36	195.081
A177	1.08	1.79	1.25	0.18	0.12	0.11	1.53	1.66	1.36	0.32	0.37	0.26	19.9	18.9	19.7	946	968	647	236	320	205	325.05	371.188	263.812
A178	1.4	2.62	0.72	0.13	0.22	0.1	1.67	1.43	1.72	0.4	0.67	0.35	17.2	13.3	14.9	559	1342	374	149	312	143	228.72	529.522	134.613
A179	0.95	1.02	0.83	0.07	0.15	0.12	0.97	0.62	0.3	0.21	0.31	0.1	20	17.2	2.4	305	350	491	146	103	158	172.036	193.794	219.386
A180	0.89	0.22	1.14	0.08	0.01	0.11	0.99	0.3	0.78	0.23	0.13	0.25	27.1	25.8	27.6	758	54	484	252	43	206	288.145	28.6372	200.598
A181	1.06	1.56	1.4	0.14	0.13	0.09	1.86	1.62	1.93	0.49	0.27	0.4	25.4	20.7	23.7	554	774	625	194	260	215	240.531	295.412	354
A182	1.82	1	0.93	0.18	0.1	0.09	2.52	1.68	1.37	0.56	0.41	0.29	16.5	18.3	23.1	573	378	768	175	120	299	231.214	155.984	306.612
A183	2.47	3.12	1.82	0.22	0.25	0.18	2.49	3.82	2.19	0.41	0.78	0.39	32.2	32.4	31.5	1346	1322	955	234	343	218	488.109	594.173	371.303
A184	2.34	2.1	2.39	0.17	0.16	0.23	2.53	2.5	2.65	0.49	0.44	0.46	35.6	36.6	37.6	1286	1443	786	386	367	197	496.93	532.062	290.524
A185	1.24	0.89	0.93	0.09	0.06	0.06	0.68	0.37	0.52	0.37	0.24	0.25	3.2	4.1	3.6	461	327	289	177	147	147	208.071	164.401	175.837
A186	2.23	2.79	2.33	0.18	0.21	0.16	2.25	1.84	1.1	0.6	0.62	0.33	33	32.7	32.8	817	840	766	271	221	262	357.438	367.033	329.608
A187	1.39	1.14	1.63	0.09	0.08	0.12	1.87	1.44	1	0.35	0.22	0.16	23.5	11.3	22.3	1271	924	698	318	247	196	487.514	338.943	280.584
A188	1.7	1.75	1.91	0.14	0.12	0.17	1	0.9	1.97	0.29	0.12	0.49	23.9	20.5	16	623	476	285	202	217	158	246.032	197.882	117.072
A189	0.74	1.08	0.62	0.07	0.09	0.05	1.06	0.6	0.4	0.18	0.25	0.13	22.2	22.7	27.3	242	336	363	110	98	124	138.822	180.401	166.133
A190	1.9	2.69	2.6	0.14	0.21	0.18	2.36	2.22	2.15	0.42	0.61	0.36	20.4	18.5	18.4	650	929	1243	245	283	322	314.656	392.924	469.89
A191	3.17	2.2	1.96	0.29	0.26	0.19	2.37	1.43	1.4	0.52	0.31	0.2	31.9	31.5	32.8	1187	889	844	389	297	341	521.671	377.268	365.942
A192	1.62	1.88	2.05	0.15	0.18	0.17	1.9	1.87	2.24	0.49	0.46	0.47	29.5	27.9	27.8	632	893	1049	257	323	359	246.939	373.169	430.288
A193	3.3	1.97	3.13	0.29	0.13	0.3	3.05	2.1	3.16	0.75	0.55	0.77	30.5	30.3	29.4	1291	976	1017	384	306	298	537.529	378.48	452.57
A194	2.09	1.52	2.17	0.19	0.11	0.19	2.31	1.78	2.35	0.49	0.5	0.37	25.5	24.9	23.8	1381	722	1626	337	277	284	529.946	301.785	596.201
A195	1.5	1.7	2.16	0.15	0.16	0.22	1.85	1.64	2.46	0.44	0.49	0.67	31.9	33	32	1149	1232	1862	313	328	430	406.689	475.341	672.013
A196	0.63	0.89	1.25	0.04	0.05	0.08	0.3	0.26	0.41	0.12	0.01	0.2	1.4	2.5	3.5	154	336	361	75	114	134	91.7376	170.552	175.124
A197	0.99	1.11	0.9	0.1	0.11	0.09	1.63	2.22	1.6	0.39	0.35	0.38	18.3	14.7	20.5	512	605	683	152	149	205	230.684	230.971	249.463
A198	2.92	2.16	2.11	0.22	0.21	0.21	2.17	1.98	2.45	0.62	0.43	0.46	34.3	33.8	32.6	1145	1145	930	320	320	280	504.609	504.609	421.328
A199	0.88	0.95	1.5	0.08	0.1	0.13	1.51	1.38	2.02	0.44	0.28	0.4	26.2	28.2	20.8	450	531	807	144	163	190	214.32	221.041	327.579
A200	2.35	1.21	2.16	0.2	0.16	0.18	1.32	1.18	1.26	0.6	0.52	0.38	10.7	11.6	11.4	926	307	910	167	116	163	372.879	165.865	363.66
A201	2.25	1.18	0.85	0.21	0.07	0.06	3.73	1.56	0.88	0.45	0.28	0.24	13.5	14.5	15.6	1128	404	382	272	163	168	454.657	190.535	176.128
A202	1.76	2.19	1.38	0.17	0.18	0.12	2.55	3.09	2.83	0.59	0.8	0.66	28	30.7	29.4	1039	1116	596	220	285	191	402.965	445.071	237.262
A203	1.23	0.98	1.05	0.11	0.14	0.13	1.82	1.84	1.87	0.51	0.53	0.54	21.7	21	17	684	738	369	191	247	115	273.51	300.639	178.598
A204	1.48	1.58	0.76	0.14	0.12	0.07	1.1	0.91	0.43	0.35	0.34	0.13	21.8	21.2	19.2	790	629	417	215	144	134	314.286	246.889	162.914
A205	2.01	1.19	0.84	0.17	0.13	0.09	0.82	1.31	0.79	0.54	0.27	0.2	14.9	15.6	15.8	765	711	486	210	134	175	329.214	260.938	192.574
A206	2.01	1.31	1.41	0.21	0.16	0.13	2.39	1.9	1.45	0.56	0.43	0.28	26.2	24.3	26	344	335	348	254	265	252	344	352	339
A207	1.2	0.88	0.48	0.1	0.07	0.08	1.66	1.43	1.96	0.43	0.33	0.2	1.7	2.1	3	310	332	321	322	328	322	357	358	352
A208	1.83	1.51	1.34	0.17	0.11	0.1	1.09	1.89	1.47	0.32	0.49	0.38	18.9	17.7	14.4	996	832	637	240	246	230	371.834	325.675	253.778
A209	0.48	1	0.93	0.06	0.1	0.07	0.96	1.08	0.94	0.29	0.2	0.2	12.9	8.7	10.4	203	521	431	116	202	216	94.669	214.072	164.251
A210	1.52	1.4	1.5	0.11	0.1	0.13	1.5	1.62	1.21	0.44	0.37	0.46	14.2	13.2	14.6	657	572	751	243	220	248	272.762	248.122	286.145
A211	0.4	1.18	0.82	0.02	0.1	0.09	0.5	1	1	0.24	0.52	0.42	1.4	2.6	3.1	754	368	468	210	125	143	328.142	212.314	256.469
A212	0.95	1.04	0.82	0.14	0.15	0.12	1.58	1.83	1.46	0.36	0.45	0.34	23	22.9	22.5	544	432	398	218	172	174	246.441	213.321	194.708
A213	0.81	0.75	1.48	0.07	0.05	0.04	0.51	0.41	0.37	0.24	0.2	0.16	1.5	2.4	3.2	611	407	211	160	103	72	288.22	193.877	113.787
A214	0.41	0.36	1.03	0.04	0.03	0.08	0.24	0.34	0.71	0.11	0.14	0.19	24	24.7	23.9	126	63	395	82	57	132	66.3392	39.8217	220.27
A215	0.28	1.34	0.99	0.02	0.09	0.1	0.62	1.41	1.35	0.17	0.29	0.27	15.7	16.8	18.8	112	484	302	55	153	136	58.8672	261.39	174.67
A216	2.12	1.91	1.92	0.14	0.13	0.13	1.29	0.89	0.95	0.36	0.41	0.45	21	22.4	23.8	889	882	699	292	256	172	408.848	412.288	338.799
A217	0.83	1.25	1.63	0.17	0.12	0.1	1.41	1.73	1.77	0.29	0.32	0.36	14.6	13.2	14	398	741	638	176	200	221	192.449	364.214	293.634
A218	1.44	1.65	1	0.12	0.13	0.1	1.49	1.96	1.35	0.33	0.42	0.28	18.2	15.3	16.3	735	858	364	272	286	162	309.065	376.87	192.512
A219	1.38	1.5	1.53	0.08	0.09	0.09	0.49	0.57	0.46	0.23	0.33	0.23	18.2	15.3	16.3	551	555	625	176	149	173	290.315	297.371	307.507
A220	1.43	1.55	1.63	0.12	0.11	0.1	0.73	1.03	1.49	0.32	0.38	0.33	21	21.8	20.3	684	635	573	162	226	266	299.418	311.99	308.482
A221	1.25	1.48	1.41	0.11	0.1	0.11	1.01	0.98	1.26	0.37	0.34	0.35	20.5	21.4	20.7	440	545	530	174	172	177	224.683	267.406	292.808
A222	2.43	2.67	2.27	0.21	0.18	0.21	2.07	2.87	3.18	0.34	0.55	0.47	17.1	15.9	15.7	949	1182	720	264	345	237	414.541	547.462	358.175
A223	1.6	2.12	1.1	0.18	0.22	0.14	2.34	1.55	1.46	0.49	0.49	0.42	30.9	31.3	30.8	497	907	265	182	301	106	264.196	424.944	156.301
A224	1.58	2.85	2.11	0.1	0.25	0.2	1.28	2.88	2.33	0.15	0.49	0.53	29.8	28.9	29	411	1346	858	136	280	245	230.031	568.74	405.087
A225	2.05	1.54	1.73	0.11	0.15	0.13	1.26	1.47	1.14	0.38	0.39	0.46	15.1	11.1	9.2	1060	928	1011	294	204	251	446.789	379.672	411.382
A226	2.46	2.06	1.54	0.18	0.14	0.14	1.38	1.07	1.46	0.73	0.56	0.4	26.1	26.3	24.4	1135	794	763	275	231	203	502.93	376.188	339.887
A227	0.67	0.59	0.79	0.03	0.03	0.05	0.23	0.3	0.43	0.15	0.19	0.22	3.1	2.4	2.6	167	184	276	118	95	76	113.692	117.022	146.513
A228	1.25	1.08	1.27	0.1	0.12	0.14	2.01	1.81	2.19	0.36	0.39	0.45	24.9	24.2	26.5	550	395	459	193	151	174	263.73	200.11	243.472
A229	1.14	1.11	1.42	0.12	0.1	0.15	1.89	1.43	1.17	0.28	0.31	0.27	18.1	19.1	19	432	567	478	191	234	170	237.283	260.776	224.682
A230	0.56	0.93	0.94	0.05	0.06	0.06	0.93	0.58	0.87	0.19	0.3	0.4	14.7	16.1	15.2	206	376	393	113	149	102	93.5571	188.212	196.516
A231	0.65	0.71	0.68	0.04	0.04	0.04	0.53	0.6	0.51	0.22	0.23	0.22	4	3.1	2.5	254	196	269	181	123	118	152.077	146.693	143.105
A232	0.47	0.34	0.2	0.03	0.02	0.02	0.47	0.47	0.38	0.2	0.21	0.17	3.2	3.1	2.9	111	130	56	75	72	47	75.8346	79.8688	50.6251
A233	2.57	1.93	2.53	0.26	0.18	0.2	3.27	1.57	2.7	0.69	0.34	0.47	27.4	25.1	29	1366	1415	1039	338	334	333	482.511	480.347	427.487
A234	1.24	1.82	1.92	0.04	0.08	0.06	0.66	0.72	0.6	0.32	0.25	0.22	4.5	3.8	3.9	232	455	440	166	194	177	133.01	223.684	199.746
A235	1.5	1.24	1.4	0.1	0.1	0.1	2.59	2.2	2.7	0.42	0.29	0.33	30	32	32.9	488	552	444	265	227	225	193.866	217.665	185.064
A236	2.92	2.53	2.2	0.25	0.19	0.17	3.04	2.83	2.76	0.55	0.5	0.37	22.2	24.3	26.4	1583	592	842	307	182	182	598.742	256.957	337.447
A237	1.82	1.94	2.19	0.16	0.17	0.17	2.7	3.28	3.49	0.51	0.52	0.65	20	22.5	22.9	905	1033	1120	211	259	288	379.124	394.016	454.354
A238	1.44	1.48	0.83	0.09	0.09	0.05	0.61	0.62	0.45	0.36	0.3	0.17	4.2	3.9	5	1010	973	520	268	263	200	425.419	389.766	216.785
A239	1.49	1.71	0.4	0.12	0.14	0.01	2.66	2.91	0.3	0.52	0.55	0.14	31.5	31.8	33	1123	841	155	310	229	96	412.348	351.171	82.0748
A240	1.48	1.9	2	0.1	0.14	0.17	1.56	3	2.59	0.22	0.48	0.47	34.5	34.9	35.5	658	863	1498	181	179	257	246.388	336.063	479.18
A241	1.75	1.78	1	0.17	0.1	0.14	1.83	3	0.99	0.23	0.43	0.04	12.8	13.1	15	1027	610	1184	314	190	332	415.063	287.88	436.499
A242	2.24	2.26	2.51	0.22	0.18	0.27	2.38	2	2.72	0.52	0.39	0.61	31.7	31.4	31.6	1038	1423	1789	268	377	365	433.943	570.16	654.686
A243	2.39	1.79	1.34	0.22	0.36	0.03	2.35	2.12	0.62	0.47	0.42	0.33	36.7	37.9	35.4	1233	1151	500	336	325	201	540.539	447.377	239.407
A244	2.16	1.4	1	0.17	0.15	0.1	2.64	1.64	1.92	0.45	0.3	0.31	35.3	35.4	36.2	1019	1384	1025	304	303	263	349.178	473.97	322.046
A245	1.76	1.63	2.1	0.18	0.12	0.16	2.57	2.22	2.33	0.54	0.41	0.46	33.8	33.9	34	1111	701	1075	336	240	318	405.901	310.999	438.918
A246	1.35	2.61	1.93	0.12	0.23	0.19	2.25	3.29	2.7	0.43	0.63	0.59	25.7	26.6	26.3	734	1412	1256	346	419	345	293.214	575.688	471.361
A247	2.8	1.53	2.71	0.23	0.11	0.21	1.82	2.15	2.7	0.57	0.3	0.52	29.2	28.3	28	1490	1052	1129	384	286	319	586.473	405.469	451.485
A248	2.49	2.95	2.18	0.22	0.21	0.22	3.38	2.99	3	0.63	0.62	0.53	41.5	41.6	41.3	1148	1525	985	288	367	258	461.584	563.595	387.604
A249	2.12	0.8	1.8	0.18	0.05	0.16	2.75	1.37	2.37	0.41	0.21	0.26	20	19.6	22	1058	407	886	281	197	239	420.564	190.549	344.963
A250	2.17	0.6	2.76	0.17	0.02	0.24	2.65	1.06	2.54	0.54	0.13	0.55	25	26.5	27.4	1230	503	1689	392	249	498	496.231	198.84	670.297
A251	1.62	1.88	2.11	0.1	0.13	0.16	0.82	2.1	2.51	0.32	0.44	0.52	31.9	29.8	32.4	311	454	447	117	140	141	168.053	250.423	242.931
A252	2.33	0.21	1.01	0.18	0.02	0.08	2.65	0.57	1.85	0.68	0.08	0.53	20.6	21.3	19	715	117	521	187	115	125	329.765	43.7227	254
A253	0.82	0.63	1.67	0.03	0.02	0.87	0.57	0.6	1.27	0.25	0.28	0.48	25.6	26.8	26	322	295	633	235	205	315	129.798	114.629	262.916
A254	1.09	1.16	1.14	0.06	0.06	0.06	0.42	0.63	0.59	0.21	0.28	0.31	5.1	5.3	4.1	475	423	434	208	174	148	228.494	222.026	223.61
A255	1.32	0.88	1.17	0.06	0.03	0.08	0.53	0.69	0.88	0.31	0.29	0.37	4.7	5.2	4.3	398	236	590	155	111	192	176.996	122.993	248.69
A256	0.5	0.86	1.78	0.03	0.04	0.12	0.48	0.56	1.77	0.1	0.31	0.36	10.8	10.2	8.5	324	225	988	171	148	335	140.012	108.785	412.681
A257	1.71	2.3	1.96	0.1	0.13	0.12	1.09	2.67	2.67	0.13	0.46	0.36	23.7	22	21.4	584	657	772	241	300	336	284.081	313.743	355.538
A258	2.24	1.86	0.5	0.18	0.15	0.03	2.1	1.84	0.5	0.38	0.37	0.08	22	21	20	900	1021	218	385	291	197	368.377	390.812	83.5405
A259	1.56	1.28	1.22	0.08	0.06	0.06	0.7	0.55	0.58	0.37	0.31	0.26	4.3	4.6	4.1	678	455	532	346	269	297	293.93	200.886	220.3
A260	1.88	2.5	1.36	0.18	0.2	0.09	1.73	2.57	1.78	0.33	0.44	0.26	24.3	24.9	23	873	1092	457	225	292	164	374.906	486.8	203.212
A261	1.6	2.28	2.1	0.12	0.19	0.17	1.93	1.98	2.2	0.38	0.38	0.42	17	15.4	16	733	970	1061	191	210	222	306.276	428.296	427.347
A262	1.7	0.7	1.34	0.07	0.15	0.09	1.87	1.34	1.55	0.43	0.21	0.24	15.5	14.2	16.5	1371	886	801	333	347	292	451.182	329.941	300.382
A263	1.54	1.84	2.07	0.1	0.17	0.18	2.27	2.78	2.68	0.33	0.46	0.43	10.2	12	13	967	1692	2021	323	358	449	382.858	563.946	689.548
A264	2.13	2.43	2.6	0.18	0.2	0.21	2.35	2.46	2.34	0.42	0.43	0.47	30	31.6	32	1018	1348	1566	302	364	400	429.85	509.738	610.544
A265	2.4	2.2	2.48	0.22	0.15	0.2	2.77	2.14	2.22	0.48	0.3	0.49	31.3	31.4	32	1072	695	872	259	242	235	449.378	301.652	412.991
A266	1.91	1.73	1.64	0.19	0.17	0.15	2.02	2.26	2.44	0.41	0.49	0.4	36.5	37	37.2	1328	1310	1321	348	349	351	469.377	500.043	489.357
A267	3.41	3.56	3.44	0.28	0.25	0.26	3.53	3.32	3.44	0.75	0.62	0.65	24.6	26	27	1591	1329	1388	346	327	430	650.31	474.085	633.81
A268	3.4	3.03	2.89	0.27	0.25	0.21	3.05	3.22	3.87	0.58	0.59	0.61	25.6	26.5	27.5	1373	1062	1404	373	249	338	537.249	436.636	568.824
A269	0.57	1.18	0.67	0.04	0.07	0.04	0.5	0.44	0.46	0.22	0.25	0.25	4.2	4.5	4.6	175	534	334	163	260	211	72.9679	263.978	146.674
A270	3.15	3.26	2.81	0.25	0.25	0.24	3.07	2.82	2.39	0.66	0.55	0.49	21.7	22	24	1563	1419	1434	426	410	374	658.166	597.448	610.342
A271	1.72	1.89	1.73	0.17	0.18	0.13	2.72	2.86	2.64	0.55	0.46	0.41	17.5	16.8	17	931	842	1060	278	295	290	346.445	340.515	433.694
A272	0.96	0.92	1.14	0.06	0.07	0.08	0.42	0.6	0.28	0.14	0.11	0.13	4.5	4.7	4.1	414	358	512	197	221	240	191.139	168.771	237.174
A273	1.41	1.31	1.78	0.13	0.12	0.07	1.39	1.24	1.25	0.35	0.32	0.25	20.5	20.8	21.8	475	454	306	258	265	230	252.512	221.779	153.71
A274	1.29	2.04	1.68	0.08	0.12	0.1	0.55	0.88	0.71	0.07	0.24	0.24	4.2	4.1	4.9	517	415	521	233	187	245	238.874	213.471	256.981
A275	0.28	1.07	0.73	0.02	0.07	0.06	0.8	0.96	0.87	0.38	0.36	0.34	9.6	9.1	8.7	133	343	257	100	147	125	66.251	173.427	126.18
A276	1.59	1.37	1.41	0.12	0.09	0.09	0.68	0.64	0.65	0.27	0.28	0.28	12.5	13.4	14.2	540	397	477	202	183	166	261.839	214.487	215.173
A277	0.96	1.2	1.17	0.05	0.08	0.07	0.54	0.62	0.6	0.22	0.31	0.29	18	18.8	17.8	347	451	561	171	186	243	166.647	210.831	256.17
A278	0.97	1.03	0.96	0.05	0.06	0.05	0.4	0.38	0.42	0.19	0.18	0.07	7.2	7.7	7.9	381	277	334	162	134	140	173.721	120.586	136.217
A279	0.77	1.1	1.2	0.04	0.06	0.06	0.33	0.3	0.45	0.21	0.19	0.25	16	18	17.5	305	506	555	170	228	234	141.24	207.633	244.034
A280	0.8	0.55	0.64	0.05	0.04	0.04	0.36	0.21	0.3	0.17	0.16	0.15	16	15	15.2	331	192	288	163	143	166	167.93	101.642	156.491
A281	1.22	0.89	1.2	0.08	0.06	0.09	1	0.44	0.52	0.19	0.06	0.25	19	20	19.5	618	507	721	269	243	302	268.144	226.833	309.728
A282	1.74	1.65	0.8	0.15	0.15	0.06	1.47	1.41	1.46	0.22	0.21	0.2	25	26	27	1041	873	565	395	324	282	419.612	375.73	207.8
A283	1.37	1.6	2.22	0.1	0.12	0.16	0.97	1.45	1.77	0.18	0.27	0.33	26	27.3	24	1022	737	1467	404	362	482	384.268	303.775	568.854
A284	2	1.64	1.75	0.12	0.1	0.1	0.56	0.39	0.63	0.37	0.22	0.22	15.5	7	8	535	646	933	294	338	347	242.295	293.175	388.232
A285	1.35	0.16	1.21	0.07	0.05	0.07	0.57	0.76	0.61	0.3	0.16	0.24	18	16	17.5	468	30	436	195	31	172	193.437	19.9767	202.942
A286	1.2	1.56	1.34	0.07	0.08	0.08	0.41	0.5	0.42	0.25	0.3	0.26	5	6	6.5	375	560	528	162	192	205	188.995	241.91	252.467
A287	1.44	1.33	2.08	0.11	0.13	0.16	1.23	1.12	1.72	0.33	0.21	0.25	28.4	27.3	27.1	692	580	788	238	208	203	304.96	244.055	313.485
A288	2.23	1.46	1.23	0.14	0.08	0.06	1.38	0.37	0.4	0.23	0.19	0.24	12.9	14	15	774	549	322	239	219	166	356.172	263.825	164.326
A289	1.27	1.19	1.27	0.08	0.09	0.08	0.52	0.68	0.55	0.23	0.15	0.26	13.2	14	15	385	477	496	163	155	164	197.056	212.595	241.101
A290	1.1	0.54	0.94	0.08	0.03	0.04	1.17	0.42	1.08	0.2	0.22	0.21	18.3	15	16	340	321	320	166	156	148	177.493	174.383	171
A291	0.47	1.05	1.04	0.02	0.06	0.06	0.24	0.34	0.36	0.09	0.22	0.2	17.8	18.2	19.4	220	566	404	95	205	132	92.012	226.558	190.496
A292	0.98	0.75	0.92	0.08	0.01	0.09	0.44	0.35	0.47	0.12	0.24	0.21	4.2	4.1	3.7	381	208	453	167	144	179	160.466	107.206	199.552
A293	1.4	1.16	1.03	0.08	0.07	0.06	0.61	0.73	0.58	0.23	0.27	0.24	3.7	4.1	4.6	537	429	498	228	224	214	238.597	198.246	214
A294	1.14	0.89	1.05	0.08	0.06	0.06	0.55	0.3	0.43	0.25	0.08	0.07	2.4	3.7	2.1	581	228	323	268	167	187	248.722	134.841	178.589
A295	1.18	1.13	1.04	0.06	0.07	0.06	0.36	0.36	0.28	0.18	0.18	0.16	15	13	8.3	385	487	463	216	230	237	192.242	218.358	198.591
A296	1.08	0.6	1.46	0.04	0.01	0.06	0.43	0.39	0.52	0.16	0.13	0.22	8.3	5	4	292	217	358	193	235	203	146.414	103.852	196.802
A297	1.11	0.89	1.42	0.07	0.06	0.08	0.65	0.5	0.51	0.25	0.21	0.23	12.2	15	14.3	555	416	561	265	209	243	217.611	175.9	246.018
A298	0.7	0.87	1.11	0.05	0.06	0.08	0.27	0.77	0.71	0.17	0.29	0.28	24	23	22.3	244	368	480	133	161	206	129.853	160.212	230.107
A299	1.2	0.76	0.86	0.06	0.05	0.04	0.56	0.3	0.47	0.2	0.14	0.19	10	8	8.5	286	288	257	135	166	171	152.237	129.456	135
A300	0.6	0.84	0.52	0.05	0.07	0.02	0.44	0.17	0.93	0.18	0.1	0.29	7.5	7	8	242	344	312	169	201	198	111.968	159.65	157.452
A301	0.5	0.6	0.04	0.03	0.03	0.04	0.28	0.27	0.24	0.16	0.1	0.12	2.2	3.5	3.8	113	163	152	78	99	79	76.337	94.6502	81
A302	0.34	0.59	0.41	0.02	0.04	0.02	0.26	0.27	0.44	0.11	0.16	0.12	2.2	3	3.2	117	145	140	130	126	124	69.54	69.983	68.0547
A303	0.82	0.51	0.76	0.04	0.02	0.03	0.5	0.51	0.51	0.2	0.2	0.2	2.2	3	3.2	184	129	233	114	114	117	103.738	79.6893	147.812
A304	0.49	0.7	0.91	0.02	0.04	0.05	0.35	0.31	0.2	0.15	0.09	0.07	3	3.7	3.2	241	440	330	160	257	201	103.269	213.029	135.077
A305	0.66	1.65	1.25	0.02	0.06	0.03	0.35	0.6	0.45	0.09	0.23	0.12	30	32	31	294	367	302	189	145	135	135.811	175.371	148
A306	1.38	0.97	1.02	0.08	0.05	0.06	1.6	1.7	1.62	0.3	0.18	0.23	14	19	15	568	421	512	206	171	241	240.027	178.905	208
A307	1.85	0.82	1.92	0.15	0.05	0.14	2.23	1.35	2.09	0.39	0.22	0.2	25.1	25.2	28.2	773	367	894	195	132	268	290.821	149.497	367.998
A308	2.3	1.23	2.03	0.17	0.08	0.12	2.8	1.72	2.04	0.54	0.17	0.52	25.8	26	27	1235	678	810	409	252	385	494.156	265.325	345
A309	1.8	2.25	1.7	0.13	0.17	0.1	2.16	1.98	1.89	0.4	0.33	0.29	25.5	26.3	26	896	680	961	310	240	354	350.952	318.922	354.913
A310	2.01	1.71	5.56	0.17	0.12	0.38	1.6	1.59	1.62	0.29	0.28	0.27	22.7	22.4	25	793	637	712	249	206	215	338.916	270.17	352
A311	2.43	2.15	2.48	0.2	0.16	0.2	2.8	2.59	2.88	0.52	0.5	0.6	25.8	26.7	25.7	947	1195	1109	214	326	258	385.728	474.051	424.883
A312	2.4	2.34	2.01	0.19	0.19	0.21	2.1	2.21	2.01	0.47	0.46	0.49	21.5	21.9	20.8	753	749	718	216	235	220	367.927	378	365
A313	1.68	1.95	1.75	0.18	0.15	0.15	2.11	2.29	2.14	0.26	0.4	0.39	28	28.9	30	764	988	874	265	288	295	351.943	376.597	361
A314	1.66	0.4	1.61	0.13	0.02	0.01	1.4	0.3	1.2	0.27	0.21	0.26	28	26.6	30.2	632	239	520	225	141	241	241.999	93.6204	120
A315	1.35	1.33	0.96	0.09	0.1	0.06	1.6	1.56	0.84	0.26	0.21	0.15	2.1	1.9	3.2	888	762	498	228	255	172	345.786	324.534	195.141
A316	1.53	1.4	1.07	0.16	0.09	0.08	2.4	2.44	2.46	0.27	0.3	0.23	21.4	21.5	20	861	858	612	262	226	268	312.223	326.189	240.005
A317	2.79	2.37	2.63	0.28	0.17	0.12	2.72	1.87	2.04	0.41	0.32	0.37	25	27	27.8	1041	1246	1227	253	280	314	422.078	470.169	486.912
A318	0.3	0.6	0.5	0.02	0.04	0.03	0.45	0.51	0.56	0.15	0.24	0.17	2.5	3	3	107	210	175	84	98	123	49.3082	105.119	83.4663
A319	1.16	1.04	1.1	0.09	0.08	0.085	1.2	1.12	1.16	0.16	0.15	0.155	36.6	36.3	35	392	381	374	217	208	261	175.543	174	168
A320	0.66	1.1	1.2	0.03	0.06	0.06	0.46	0.34	0.57	0.18	0.22	0.3	3.1	3.4	4.3	222	313	335	153	155	209	89.4828	154.907	161.26
A321	0.92	0.88	0.85	0.05	0.05	0.06	0.58	0.26	0.42	0.25	0.15	0.21	3.2	3.3	3.9	277	298	281	207	230	218	118.935	133.683	125
A322	1.37	1.51	1.47	0.1	0.1	0.12	1.23	1.32	1.31	0.15	0.28	0.22	13.6	6.2	6.1	528	571	528	252	281	291	200.146	218.789	220
A323	0.72	0.89	0.58	0.06	0.06	0.05	0.55	0.32	0.32	0.22	0.12	0.13	3.1	4.1	3.8	420	369	295	273	278	204	155.539	141.287	111.297
A324	0.49	0.86	0.75	0.03	0.05	0.04	0.31	0.45	0.41	0.16	0.19	0.17	6.4	4.8	2.5	267	512	412	253	327	308	107.62	200.154	185
A325	1.14	0.66	0.79	0.09	0.06	0.06	0.43	0.43	0.45	0.29	0.28	0.31	3.1	2.1	3.1	450	409	318	260	255	195	192.275	144.662	118.616
A326	1.13	1.58	1.42	0.1	0.12	0.13	0.52	0.38	0.63	0.28	0.2	0.25	1.8	2	2.1	522	590	545	232	236	275	206.565	253.365	241

## Sheet: Relative Traits (AT to CK)
Table S5.The phenotypic information of eight traits of 326 soybean accessions
Table S5-3.The phenotypic information of eight traits under AT/CK group
Number	RFW (g)			RDW (g)			SFW (g)			SDW (g)			CC (SPAD units)			RN (No.)			RTN (No.)			RL (cm)
A001	0.120332	0.187166	0.281863	0.037037	0.8	0.170213	0.105134	0.0793651	0.0896057	0.26087	0.265306	0.28866	0.0957179	0.0721154	0.105405	0.0748687	0.107164	0.24013	0.15374	0.192661	0.347384	0.0975413	0.138756	0.297574
A002	0.281726	0.469136	0.514673	0.297297	0.380952	0.487805	0.15016	0.0865103	0.0918367	0.230769	0.333333	0.279279	0.495434	0.47191	0.491266	0.321883	0.114892	0.290875	0.478114	0.196937	0.502717	0.396704	0.148882	0.339214
A003	0.663043	0.438849	0.484706	0.628571	0.473684	0.472222	0.464789	0.192377	0.198745	0.891304	0.27907	0.305882	0.452273	0.509434	0.516432	1.23048	0.412705	0.555556	1.22662	0.475983	0.778364	1.29095	0.420394	0.6489
A004	0.489899	0.557093	0.675214	0.47619	0.4	1.26316	0.280303	0.353293	0.570485	0.33871	0.440476	0.774648	0.497706	0.475862	0.52381	0.513706	0.511462	0.611143	0.8875	0.68798	0.715365	0.554665	0.555046	0.699672
A005	0.264407	0.575269	0.404762	0.2	0.466667	0.133333	0.105455	0.0972644	0.0784983	0.174419	0.361702	0.166667	0.277904	0.3125	0.321429	0.122336	0.151909	0.132091	0.189873	0.440204	0.271845	0.167554	0.220696	0.175532
A006	0.276596	0.744898	0.00742268	0.157895	0.555556	0.45	0.0589623	0.166227	0.0972569	0.208955	0.372881	0.327869	0.119534	0.127976	0.134328	0.0856735	0.319732	0.279012	0.270103	0.612121	0.544737	0.121689	0.419193	0.365685
A007	0.329341	0.538244	0.682203	0.2	0.26	0.34375	0.12731	0.0740072	0.149877	0.354839	0.11	0.443038	0.117962	0.126984	0.105541	0.11717	0.276046	0.344549	0.410314	0.731156	0.462687	0.153701	0.334822	0.409743
A008	0.480198	0.360795	0.610108	0.444444	0.175	0.448276	0.105	0.645161	0.309302	0.283333	0.245614	0.448718	0.579268	0.56231	0.517241	0.210194	0.202718	0.618112	0.645646	0.753968	1.47085	0.303988	0.292414	0.690764
A009	0.616667	1.10407	0.913636	0.305556	0.466667	0.363636	0.135084	0.466488	0.241379	0.240385	0.405405	0.313725	0.13	0.195373	0.196429	0.380853	0.478147	0.246078	1.08837	0.933036	0.439364	0.476066	0.601972	0.319146
A010	0.40678	0.230769	0.219731	0.285714	0.0833333	0.102041	0.214612	0.0888889	0.145798	0.764706	0.170732	0.356436	0.128743	0.126471	0.12	0.123263	0.110449	0.12506	0.40159	0.605442	0.507576	0.177436	0.139536	0.136495
A011	0.414634	1.91919	0.809524	1.73333	0.777778	1.23077	0.158416	0.378049	0.151685	0.425532	1.27273	0.423729	0.116402	0.116883	0.117794	0.231535	1.21845	0.429577	0.461756	1.025	0.719557	0.277952	1.45538	0.788398
A012	0.296667	0.437063	0.325153	0.175	0.257143	0.216216	0.109127	0.112766	0.106796	0.287129	0.242424	0.238095	0.129252	0.120743	0.148485	0.204514	0.184409	0.20712	0.503731	0.605442	0.572917	0.24024	0.288682	0.262101
A013	0.367698	0.446309	0.570637	0.148148	0.333333	0.45	0.113426	0.135204	0.130705	0.327869	0.385714	0.438202	0.106557	0.109333	0.0842105	0.205677	0.394052	0.271119	0.387978	0.548975	0.465394	0.247438	0.49038	0.352654
A014	0.314706	0.346667	0.152174	0.210526	0.333333	0.173913	0.057508	0.145833	0.1025	0.20339	0.521739	0.233333	0.0525	0.0471464	0.0197531	0.312739	0.306452	0.169835	0.632836	0.43454	0.438725	0.37974	0.317151	0.160048
A015	0.077381	0.076	0.0865385	0.047619	0.185185	0.137931	0.0397727	0.0818859	0.0831169	0.140845	0.158537	0.16	0.108235	0.116223	0.113953	0.263196	0.0608187	0.101188	0.769231	0.277108	0.528409	0.347958	0.0617312	0.157025
A016	0.558824	0.293578	0.670588	0.461538	0.545455	0.5	0.171271	0.182266	0.163043	0.783784	0.657143	0.410256	0.0940594	0.0918114	0.0853659	0.513619	0.181	0.421751	0.947917	0.440341	0.676471	0.524204	0.213166	0.400259
A017	0.415094	0.577586	3.75	0.208333	0.444444	0.692308	0.113565	0.202247	0.0847458	0.349398	0.615385	0.680851	0.0871935	0.0873239	0.108333	0.262027	0.405838	0.532787	0.773006	0.681275	0.56962	0.324035	0.463737	0.56838
A018	0.310734	0.373134	0.0875421	0.26087	0.210526	0.0571429	0.110092	0.268817	0.0589431	0.338462	0.8	0.215909	0.090625	0.0823529	0.080597	0.325427	0.297153	0.117856	0.69163	0.548673	0.43018	0.32082	0.287768	0.130133
A019	0.272727	0.324324	0.386243	0.3	0.357143	0.357143	0.0408163	0.134884	0.147208	0.12963	0.584906	0.391304	0.0862069	0.097619	0.0698795	0.161062	0.18073	0.141534	0.0830565	0.131547	0.226277	0.442652	0.285151	0.20233
A020	0.485437	0.228	0.693878	0.272727	0.130435	0.5	0.140625	0.145414	0.179221	0.409091	0.357143	0.555556	0.0725	0.0939759	0.145238	0.229765	0.244425	0.500799	0.350211	0.488959	0.882353	0.295517	0.292676	0.613306
A021	0.384615	0.33557	0.310757	0.6	0.4	0.210526	0.23301	0.143662	0.134409	1	0.519231	0.376344	0.0828571	0.0842391	0.111111	0.230519	0.269231	0.184493	0.390438	0.341346	0.284895	0.306514	0.329995	0.25772
A022	0.271277	0.209877	0.48125	0.1875	0.142857	0.210526	0.1275	0.094086	0.186312	0.328947	0.285714	0.55102	0.0962025	0.0897756	0.101036	0.134903	0.0953177	0.155623	0.160116	0.179661	0.464844	0.180865	0.1389	0.234433
A023	0.207101	0.217195	0.482955	0.142857	0.147059	0.545455	0.113208	0.0992736	0.111538	0.363636	0.198276	0.409091	0.0784314	0.0869565	0.0222841	0.0818782	0.141631	0.206107	0.183835	0.321168	0.632479	0.115762	0.182227	0.301305
A024	0.0789474	0.253731	0.752066	0.12	0.318182	0.7	0.0509709	0.137124	0.297468	0.121622	0.444444	0.958333	0.0666667	0.0620347	0.0601504	0.0753329	0.267103	0.38285	0.143505	0.450479	0.334365	0.122444	0.362618	0.503843
A025	0.174129	0.667774	2.47312	0.15	0.5	2.25	0.215017	0.455508	1.08416	0.172414	0.518072	1.36364	0.20603	0.257764	0.213415	0.195777	0.712121	1.51437	0.406716	1.47826	1.89404	0.190977	0.777319	1.65179
A026	0.391586	0.443038	0.245847	0.290323	0.75	0.4	0.242857	0.305344	0.163227	0.227273	0.355556	0.138298	0.61186	0.65097	0.623684	0.349169	0.412113	0.197987	1.03333	0.789091	0.326957	0.402637	0.472752	0.207942
A027	0.19764	0.560976	0.324094	0.15	0.310345	0.3	0.302899	0.237885	0.373315	0.22449	0.23	0.258503	0.592417	0.567376	0.572093	0.0815367	0.654167	0.217376	0.286364	1.3046	0.405714	0.135647	0.717446	0.273464
A028	0.839858	0.373913	0.51773	0.5	0.315789	0.390244	0.607798	0.229199	0.501859	0.64557	0.245283	0.525773	0.361386	0.382872	0.426108	0.668985	0.351145	0.456423	1.25521	0.822368	0.733333	0.716965	0.391476	0.500273
A029	0.346154	0.144712	0.711268	0.28125	0.162162	0.368421	0.140917	0.127692	0.526087	0.22	0.173077	0.69697	0.553922	0.509709	0.557647	0.402474	0.110397	0.506869	0.578947	0.412186	0.480634	0.462586	0.139236	0.538496
A030	0.188889	0.0306604	0.0696721	0.147059	0.0666667	0.037037	0.0442308	0.0464684	0.0978723	0.136842	0.12766	0.211765	0.0542636	0.035443	0.0439024	0.0808157	0.0173297	0.074017	0.280992	0.103448	0.345833	0.120479	0.0209602	0.0766697
A031	0.805882	0.744681	0.550532	0.2	0.324324	0.484848	0.1125	0.259504	0.341959	0.121429	0.272727	0.413793	0.632353	0.609524	0.62645	0.231533	0.234601	0.436019	0.395644	0.301303	0.705584	0.260063	0.27433	0.483848
A032	0.0473934	0.119718	0.0685358	0.0454545	0.136364	0.111111	0.0566426	0.0465465	0.0445765	0.175	0.188889	0.293478	0.021327	0.0166667	0.013986	0.0530387	0.0327169	0.0326548	0.134349	0.108214	0.119497	0.0640297	0.0583328	0.0554724
A033	0.353383	0.329114	0.0932203	0.333333	0.269231	0.0882353	0.0987124	0.0693481	0.0448878	0.392857	0.247788	0.177305	0.0707071	0.0473815	0.0424528	0.173956	0.142454	0.0414456	0.415094	0.234584	0.159184	0.220668	0.195911	0.0612806
A034	0.509235	0.978632	0.767857	0.470588	1	0.692308	0.201227	0.393382	0.35649	0.218045	0.635135	0.5125	0.539409	0.536709	0.525926	0.474105	1.07075	0.755048	0.716942	0.793792	0.578275	0.526122	1.11073	0.78212
A035	0.584967	0.270833	0.739837	0.482759	0.26087	0.608696	0.498413	0.190687	0.471292	0.607143	0.198718	0.486111	0.496703	0.53303	0.552995	1.53121	0.19509	0.975806	0.751323	0.470213	1.17438	0.57033	0.217482	0.848605
A036	0.19214	0.131579	0.716157	0.075	0.125	0.857143	0.122478	0.0958678	0.32574	0.110169	0.0666667	0.454545	0.547085	0.587699	0.604651	0.210501	0.109827	0.581207	0.510297	0.325052	0.596273	0.22579	0.134513	0.647294
A037	0.325203	0.104478	0.297561	0.183673	0.0789474	0.157895	0.0520833	0.0952381	0.0767123	0.153846	0.190909	0.203125	0.0723514	0.0563003	0.0601504	0.279933	0.0551895	0.185242	0.784615	0.308108	0.540816	0.373791	0.0865537	0.276191
A038	0.382883	0.359712	0.478689	0.375	0.289474	0.866667	0.309353	0.269646	0.357278	0.341176	0.32381	0.379747	0.528117	0.514286	0.52	0.387505	0.416062	0.545321	0.462347	0.518738	0.482639	0.434329	0.482042	0.595926
A039	0.142645	0.360913	0.319149	0.188679	0.310345	0.258621	0.176108	0.268325	0.24026	0.175182	0.296	0.238462	0.346512	0.271394	0.288018	0.149636	0.338662	0.28671	0.256	0.377129	0.54329	0.161636	0.421078	0.488285
A040	0.422535	0.0773196	0.275524	0.233333	0.166667	0.148148	0.0945017	0.0839937	0.0772532	0.306122	0.25	0.261146	0.0567568	0.0488432	0.0538462	0.306609	0.076361	0.198619	0.804094	0.336192	0.326019	0.399331	0.0888809	0.262665
A041	0.475709	0.341865	0.354985	0.351351	0.204082	0.269231	0.0525031	0.0525727	0.0475709	0.181818	0.228571	0.255319	0.0227273	0.0177665	0.0199005	0.172939	0.286638	0.205073	0.309019	0.353464	0.271787	0.256987	0.341578	0.266286
A042	0.303763	0.083612	0.278689	0.346154	0.111111	0.178571	0.246256	0.156126	0.253759	0.26506	0.133333	0.259259	0.206107	0.225	0.238095	0.254707	0.0457766	0.252918	0.517073	0.299451	0.450111	0.298833	0.0534547	0.27809
A043	0.578947	0.310345	0.222222	0.272727	0.35	0.0909091	0.262032	0.137374	0.142268	0.611111	0.282051	0.36	0.0934844	0.100271	0.103723	0.380184	0.113913	0.108897	0.554054	0.201327	0.291765	0.509603	0.185237	0.155799
A044	0.177914	0.360465	0.257261	0.125	0.2	0.133333	0.108108	0.142119	0.130252	0.410256	0.362069	0.285714	0.136508	0.13125	0.095679	0.134387	0.0774194	0.136687	0.38601	0.214567	0.183236	0.196942	0.106555	0.188957
A045	0.312139	0.309645	0.362791	0.409091	0.4	0.882353	0.129145	0.161565	0.144699	0.186047	0.298851	0.391753	0.398551	0.41604	0.4025	0.207669	0.187112	0.169546	0.466981	0.286086	0.309322	0.255102	0.235835	0.234635
A046	0.245734	0.366412	0.218391	0.25	0.263158	0.133333	0.0585366	0.114504	0.0769231	0.313953	0.283951	0.311688	0.0981912	0.100264	0.0929648	0.0533428	0.185185	0.0666667	0.101266	0.243494	0.190601	0.11044	0.270883	0.118719
A047	0.382222	0.481728	0.44375	0.733333	0.4	1.35294	0.151874	0.225632	0.172932	0.25	0.450704	0.221053	0.554156	0.529557	0.471464	0.187678	0.224806	0.236002	0.299795	0.234973	0.2881	0.275694	0.282006	0.325136
A048	0.680115	0.613419	0.575658	0.666667	0.571429	0.545455	0.304286	0.306626	0.30246	0.391753	0.457831	0.363636	0.5	0.526611	0.493404	0.388144	0.360568	0.369186	0.595238	0.44081	0.607456	0.479548	0.388671	0.424016
A049	0.713836	0.514706	0.567442	0.75	0.882353	0.947368	0.303571	0.240351	0.256614	0.423077	0.368421	0.37	0.451613	0.467532	0.529248	0.433755	0.537383	0.382191	0.832797	0.762069	0.573086	0.488424	0.611612	0.446568
A050	0.653266	1.15464	0.4375	0.692308	1.14286	0.75	0.461538	0.504	0.453608	0.5625	0.766667	0.483333	0.445983	0.494505	0.461741	0.578283	0.724195	0.371365	0.706897	1.27468	0.569652	0.586182	0.955435	0.361958
A051	0.652661	0.625352	0.429429	0.818182	0.636364	0.68	0.364641	0.341844	0.225895	0.580645	0.483871	0.192661	0.449612	0.510526	0.460358	0.663989	0.39267	0.467311	0.838542	0.537109	0.742574	0.67655	0.482575	0.514016
A052	0.613636	0.933333	0.482474	0.785714	1.10526	0.62069	0.389788	0.458988	0.388021	0.570175	0.77027	0.584071	0.759524	0.793689	0.825	0.528491	1.03733	0.380859	0.6	0.853801	0.373754	0.6018	1.18048	0.456985
A053	0.651899	0.366048	0.827751	0.95	0.24	1	0.493976	0.304024	0.405303	0.721519	0.426966	0.538462	0.679348	0.743017	0.72	0.408456	0.31983	0.978441	0.653061	0.613734	1.55	0.527191	0.342752	1.06089
A054	0.407583	0.339286	0.338095	0.3125	0.1875	0.3125	0.0911392	0.0696056	0.10992	0.271429	0.234375	0.4	0.079602	0.0833333	0.0682927	0.211344	0.1052	0.162117	0.320388	0.277778	0.401515	0.294609	0.162242	0.213185
A055	0.282051	0.106667	0.344353	0.3	0.117647	0.272727	0.0789916	0.0729927	0.08125	0.280488	0.27027	0.195402	0.0790123	0.136585	0.05	0.103911	0.0302234	0.135878	0.236615	0.163158	0.30615	0.146255	0.0512992	0.185901
A056	0.0989848	0.392683	0.155844	0.0434783	0.36	0.103448	0.0622222	0.24858	0.129679	0.0989011	0.257426	0.108108	0.389175	0.253807	0.2425	0.0397628	0.158313	0.0642531	0.225473	0.291351	0.199067	0.0498207	0.223756	0.0747319
A057	0.681941	0.114286	0.486056	0.727273	0.0606061	0.419355	0.406807	0.0753828	0.422695	0.539326	0.222222	0.485149	0.0831169	0.1025	0.0926829	0.293921	0.0373984	0.218421	0.435764	0.151862	0.3872	0.375656	0.0635278	0.280996
A058	0.446281	0.444444	0.362445	0.578947	0.333333	0.909091	0.376984	0.116959	0.382664	0.458333	0.236111	0.492754	0.459016	0.446866	0.375	0.467229	0.182059	0.824108	0.534636	0.431373	0.862385	0.531513	0.283766	0.865523
A059	0.253165	0.479167	0.65651	0.241379	0.5	0.75	0.206845	0.398089	0.321951	0.255814	0.543478	0.382022	0.653659	0.628713	0.605327	0.181232	0.309609	0.511934	0.308748	0.439068	0.497018	0.220093	0.389762	0.55457
A060	0.558304	0.509636	0.494012	0.9	0.277778	0.434783	0.608	0.39159	0.286219	0.824324	0.474138	0.483146	0.620525	0.696429	0.674419	0.213579	0.416119	0.211149	0.61413	0.640704	0.357143	0.317854	0.450714	0.277709
A061	0.107649	0.147321	0.281065	0.0416667	0.0769231	0.25	0.0765832	0.131765	0.107639	0.156863	0.4	0.325301	0.0817942	0.0921053	0.103275	0.0463781	0.0545204	0.156393	0.156863	0.19863	0.301923	0.0660099	0.0870134	0.21173
A062	0.300813	0.277955	0.223022	0.208333	0.210526	0.230769	0.0939227	0.114449	0.0784314	0.306122	0.444444	0.283784	0.0865604	0.0936073	0.109302	0.159481	0.145141	0.0893644	0.214724	0.333988	0.217822	0.257684	0.223075	0.137031
A063	0.0562061	0.304348	0.174334	0.037037	0.227273	0.166667	0.0761155	0.0676819	0.0852273	0.217742	0.218182	0.261261	0.120301	0.0970149	0.0751295	0.0357599	0.359043	0.0732357	0.121442	0.336714	0.194444	0.0438762	0.428578	0.115059
A064	0.138138	0.134615	0.0446429	0.185185	0.166667	0.030303	0.0655738	0.0557621	0.0513595	0.190909	0.22449	0.218487	0.0300752	0.0805195	0.065445	0.208297	0.158021	0.0711775	0.247104	0.311728	0.171642	0.226342	0.191406	0.0837536
A065	0.110465	0.188596	0.167568	0.111111	0.190476	0.176471	0.0785124	0.0974478	0.0972851	0.179775	0.235294	0.318182	0.0535211	0.0893855	0.0726744	0.149526	0.365645	0.419192	0.389313	0.563758	0.374486	0.170789	0.388437	0.369993
A066	0.269406	0.107612	0.15625	0.3	0.148148	0.136364	0.0670498	0.0607287	0.0546022	0.208791	0.228571	0.209677	0.063253	0.0695652	0.0870787	0.263702	0.151333	0.124531	0.41195	0.256522	0.285024	0.294649	0.161344	0.15324
A067	0.0479042	0.0558824	0.102703	0.0344828	0.03125	0.0588235	0.0703883	0.0686391	0.0786517	0.193548	0.184049	0.167742	0.117143	0.109091	0.0823529	0.0182951	0.0202478	0.0478413	0.0990476	0.137874	0.178495	0.0275821	0.0258536	0.0797261
A068	0.286458	0.156069	0.0591549	0.133333	0.1875	0.037037	0.0792291	0.15	0.0916335	0.48	0.426471	0.346667	0.079602	0.0683544	0.0461165	0.360531	0.0567986	0.0158293	0.818584	0.242915	0.116022	0.383265	0.0896207	0.0358248
A069	0.193141	0.316527	0.217184	0.146341	0.153846	0.138889	0.0394366	0.0649819	0.0577778	0.132653	0.18125	0.192771	0.101493	0.0870871	0.077381	0.169026	0.298308	0.10798	0.403071	0.521739	0.256654	0.203927	0.368263	0.132934
A070	0.510638	0.357542	1.91892	0.5	0.272727	2.83333	0.127601	0.158242	0.379747	0.184874	0.150327	0.755556	0.274559	0.236715	0.204225	1.17921	0.293677	0.924492	0.706731	0.515094	0.852564	0.469037	0.320644	1.07608
A071	0.226852	0.252809	0.211538	0.166667	0.1875	0.0322581	0.0558789	0.0558931	0.0564226	0.184932	0.172185	0.217687	0.077748	0.0805195	0.0680101	0.158857	0.144511	0.100594	0.355769	0.333866	0.26087	0.180932	0.180961	0.139048
A072	0.557471	0.575	0.708502	0.485714	0.45	0.56	0.150365	0.254647	0.27027	0.246154	0.287234	0.25	0.191375	0.179221	0.255102	0.397504	0.677798	0.637887	0.644315	1.27442	1.32414	0.433775	0.666939	0.70222
A073	0.503401	0.582317	0.467742	0.565217	0.466667	0.393939	0.292308	0.479256	0.393939	0.310924	0.479675	0.353383	0.482249	0.6	0.5	0.413062	0.374202	0.338004	0.652561	0.731377	0.577055	0.448457	0.409644	0.382262
A074	0.883333	0.525988	0.181481	0.540541	0.714286	0.0512821	0.2986	0.337888	0.115646	0.603175	0.421769	0.117021	0.367742	0.313916	0.291139	0.465589	0.69734	0.0946322	0.929766	1.56805	0.328918	0.545433	0.79136	0.103633
A075	0.579365	0.681818	0.60177	0.5	0.5	0.521739	0.546392	0.383249	0.520101	0.644737	0.304878	0.585366	0.212308	0.218845	0.210682	0.887631	0.668817	0.502034	1.74286	1.46818	0.797414	0.852608	0.724208	0.552569
A076	0.149832	0.18896	0.103627	0.113636	0.0833333	0.1	0.0525164	0.0617433	0.0370828	0.171779	0.173611	0.160839	0.0642857	0.0737327	0.0685579	0.0817373	0.20365	0.0770465	0.166911	0.465839	0.213303	0.108447	0.218577	0.09097
A077	0.292453	0.155172	0.21327	0.166667	0.1	0.111111	0.0482759	0.0498034	0.0530973	0.16	0.129771	0.193182	0.0234987	0.0510204	0.0303797	0.109037	0.0304569	0.0455564	0.2	0.089939	0.127586	0.169616	0.0545327	0.0805271
A078	0.160677	0.15601	0.192118	0.0571429	0.166667	0.0540541	0.0491803	0.0687237	0.0620609	0.117647	0.142857	0.177515	0.0275229	0.0208955	0.0321637	0.0965409	0.0829016	0.104307	0.135935	0.165033	0.320513	0.129737	0.101246	0.136607
A079	0.235537	0.291667	0.15	0.263158	0.315789	0.3	0.0711207	0.0894855	0.0764331	0.315068	0.390625	0.338028	0.213592	0.203349	0.190476	0.136693	0.193349	0.254176	0.191424	0.220736	0.368515	0.174752	0.209007	0.239094
A080	0.290598	0.324201	0.110345	0.272727	0.411765	0.0869565	0.117216	0.101911	0.0703934	0.34	0.422535	0.25	0.203837	0.200957	0.190476	0.34738	0.290791	0.139355	0.747312	0.321212	0.213675	0.380949	0.314504	0.156184
A081	0.167969	0.522727	0.0747331	0.210526	0.0444444	0.0952381	0.0976864	0.16129	0.0659794	0.344828	0.548387	0.242857	0.207161	0.207595	0.2025	0.137476	0.348092	0.0646401	0.255422	0.451429	0.176938	0.167351	0.387289	0.0828425
A082	0.188053	0.169412	0.157143	0.205882	0.25	0.230769	0.0847458	0.0666667	0.0979499	0.321839	0.285714	0.348485	0.0997625	0.0924171	0.0767442	0.152521	0.191961	0.171852	0.305221	0.482927	0.27704	0.213447	0.239936	0.229227
A083	0.580786	0.237113	0.195286	0.458333	0.214286	0.307692	0.134969	0.0958904	0.115591	0.483333	0.432836	0.617021	0.237197	0.237113	0.238961	0.367417	0.104735	0.192784	0.497093	0.297203	0.270777	0.439505	0.148086	0.223887
A084	0.133106	0.20303	0.363636	0.166667	0.264706	0.37037	0.12	0.12528	0.175758	0.411765	0.430556	0.583333	0.2	0.193548	0.22439	0.0940767	0.209108	0.341522	0.312349	0.238806	0.538168	0.131297	0.253131	0.484605
A085	0.461538	0.562937	0.488024	0.30303	0.392857	0.323529	0.0897959	0.112971	0.0620567	0.340659	0.302083	0.195652	0.215347	0.207595	0.19656	0.228867	0.397388	0.278756	0.450237	0.787062	0.514423	0.276302	0.455735	0.377312
A086	0.28133	0.302752	0.423497	0.257143	0.233333	0.333333	0.099278	0.0651408	0.116402	0.336735	0.238095	0.295082	0.0585366	0.0514019	0.0566502	0.205591	0.23532	0.33277	0.33829	0.491841	0.511111	0.238199	0.253187	0.397264
A087	1.03125	0.536023	0.556391	0.846154	0.314286	0.37037	0.580737	0.283113	0.120614	0.701754	0.452055	0.361702	0.0623377	0.0818414	0.0559796	0.593254	0.372067	0.283162	0.855228	0.670823	0.511574	0.703927	0.422114	0.368507
A088	0.265789	0.349693	0.408228	0.181818	0.222222	0.266667	0.0458937	0.0479275	0.0487445	0.166667	0.178571	0.191919	0.0512821	0.0572917	0.0360825	0.119483	0.232223	0.255346	0.335878	0.412888	0.393382	0.154307	0.265596	0.323787
A089	0.596542	0.957944	0.470238	0.517241	0.95	0.583333	0.277778	0.447955	0.229563	0.5	0.573529	0.31405	0.457711	0.47561	0.48	0.386292	0.406807	0.271541	0.52193	0.465619	0.379249	0.457439	0.511778	0.346186
A090	0.22268	0.296796	0.394402	0.152174	0.384615	0.433333	0.0385396	0.166667	0.134897	0.113333	0.216667	0.17	0.445783	0.336562	0.322738	0.104074	0.276997	0.196262	0.295154	0.598194	0.325203	0.151169	0.321205	0.248331
A091	0.246667	0.409231	0.28436	0.189189	0.222222	0.142857	0.0399113	0.0658065	0.0520833	0.156028	0.267857	0.217054	0.0511628	0.0413793	0.0400943	0.184432	0.200444	0.153042	0.356105	0.367089	0.392593	0.224808	0.270089	0.239985
A092	0.349462	0.431193	0.356089	0.266667	0.352941	0.289474	0.042503	0.0448384	0.0499529	0.206612	0.201439	0.227586	0.0618557	0.0512821	0.0481013	0.140444	0.236901	0.246663	0.30303	0.3888	0.567951	0.206241	0.328724	0.312564
A093	0.353814	0.187075	0.322936	0.30303	0.225806	0.263158	0.054741	0.0545455	0.08	0.225564	0.222222	0.25	0.199029	0.22	0.230769	0.188648	0.162162	0.160761	0.295165	0.227074	0.303089	0.255309	0.19201	0.249742
A094	0.608483	0.453988	0.413897	0.684211	0.487179	0.47619	0.236955	0.214803	0.246473	0.352564	0.25	0.357576	0.641723	0.656818	0.656109	0.612687	0.401901	0.351023	0.784188	0.814126	0.527682	0.680092	0.508021	0.420092
A095	0.279851	0.564394	0.954286	0.375	3.82353	1.08333	0.282946	0.337423	0.423729	0.278481	0.516854	0.527027	0.502632	0.456693	0.521053	0.375	0.677621	1.008	0.517375	0.761194	1.32353	0.394429	0.655424	1.08818
A096	0.377076	0.391204	0.466179	0.628571	0.619048	0.516129	0.0791583	0.103118	0.0955665	0.272109	0.383333	0.326923	0.190909	0.208617	0.166667	0.299558	0.226217	0.265411	0.661891	0.36129	0.338768	0.388015	0.303541	0.360388
A097	0.455764	0.721519	0.846154	0.28125	0.433333	0.75	0.233516	0.259819	0.465306	0.31405	0.44898	0.653333	0.365729	0.344828	0.310881	0.28887	0.398218	0.808874	0.608519	0.736967	0.898246	0.32872	0.499511	0.797888
A098	0.455621	0.17192	0.290657	0.266667	0.259259	0.12	0.156863	0.0561798	0.0793388	0.360656	0.179245	0.218391	0.199029	0.211905	0.186321	0.240372	0.112648	0.167611	0.5	0.3125	0.412245	0.345802	0.153853	0.250567
A099	0.115044	0.38914	0.45977	0.125	0.3125	0.318182	0.0513158	0.0553236	0.0855457	0.270833	0.176923	0.340909	0.0883978	0.110215	0.0958904	0.0648604	0.161517	0.403607	0.327511	0.430052	0.781457	0.085559	0.223646	0.441644
A100	0.563953	0.746736	0.5	0.4375	0.657895	0.465116	0.407258	0.452174	0.273063	0.43038	0.632653	0.333333	0.640704	0.64891	0.645238	0.544707	0.780778	0.450342	0.973118	0.891089	0.657016	0.621647	0.819425	0.434478
A101	6.31707	0.443137	0.678879	24	0.5	0.769231	0.236038	0.218646	0.332971	0.32	0.313433	0.506944	0.831956	0.84	0.808901	0.526165	0.40543	0.428737	1.0625	0.714552	0.596774	0.578613	0.470384	0.474734
A102	0.680556	0.513011	0.488889	0.870968	0.583333	0.489796	0.309156	0.256219	0.208198	0.430464	0.358209	0.30625	0.821782	0.87	0.829268	0.724419	0.573974	0.463725	0.959786	0.864286	0.774848	0.750643	0.587673	0.471729
A103	0.532544	0.768519	0.52381	0.484848	0.666667	0.512821	0.321088	0.583732	0.319948	0.340278	0.698795	0.4	0.632275	0.88189	0.838462	0.343109	0.832685	0.444158	0.733831	1.43256	0.949153	0.419897	0.893682	0.538079
A104	0.577128	0.792899	0.709091	0.5	0.727273	0.617647	0.418803	0.391641	0.383798	0.53913	0.561905	0.516129	0.652747	0.666667	0.680995	0.520965	0.34982	0.455192	0.860697	0.637584	0.529508	0.668483	0.450381	0.505961
A105	0.457471	0.442822	0.486005	0.388889	0.375	0.365854	0.137236	0.187438	0.142214	0.360759	0.346667	0.298343	0.396867	0.42328	0.35533	0.274582	0.305019	0.350151	0.500952	0.53222	0.674556	0.358135	0.347077	0.458356
A106	0.386463	0.636656	0.440217	0.325	0.485714	0.368421	0.220697	0.3375	0.314474	0.228571	0.320312	0.443396	0.634761	0.646489	0.668258	0.292916	0.481288	0.321408	0.479053	0.796703	0.375676	0.333731	0.558865	0.389947
A107	0.675381	0.328696	0.602713	0.638889	0.169811	0.347826	0.137605	0.0687285	0.194196	0.453947	0.157635	0.453947	0.156566	0.160401	0.167082	0.443876	0.266547	0.455714	0.765537	0.502128	0.620545	0.513324	0.311023	0.492118
A108	0.13556	0.249307	0.284615	0.189189	0.24	0.275862	0.0311721	0.063253	0.0577957	0.109375	0.242718	0.221311	0.423645	0.409639	0.439024	0.0644286	0.150715	0.231834	0.193709	0.336478	0.436759	0.0963189	0.221659	0.30648
A109	0.377495	0.364726	0.357143	0.367347	0.298246	0.258065	0.0986696	0.0980176	0.0728972	0.301282	0.283133	0.286432	0.420188	0.414747	0.414798	0.25	0.18275	0.224744	0.649457	0.471963	0.433862	0.325489	0.249551	0.311507
A110	0.628342	0.279456	0.256854	0.435897	0.178571	0.222222	0.102067	0.0496575	0.0612245	0.384615	0.136842	0.19774	0.472422	0.468293	0.469734	0.348183	0.128099	0.223301	0.688836	0.27154	0.471842	0.451773	0.163558	0.293754
A111	0.232906	0.111538	0.178363	0.236842	0.111111	0.1	0.0642336	0.0554675	0.0493827	0.242188	0.221239	0.175258	0.510588	0.473934	0.44186	0.386139	0.103195	0.161113	0.842566	0.409692	0.33012	0.422077	0.141384	0.193875
A112	0.207951	0.285714	0.320132	0.0833333	0.121212	0.128205	0.0452418	0.0733788	0.0909091	0.147826	0.219048	0.255474	0.151515	0.159664	0.140541	0.115016	0.0996241	0.129086	0.419847	0.184534	0.3525	0.152464	0.128253	0.186451
A113	0.360294	0.397727	0.250896	0.2	0.352941	0.1875	0.207031	0.201613	0.0629213	0.461538	0.553191	0.103093	0.529412	0.557229	0.584615	0.409198	0.298952	0.204471	0.869565	0.46131	0.52443	0.444684	0.361839	0.248048
A114	0.210702	0.253731	0.15407	0.2	0.241379	0.178571	0.121593	0.128205	0.100352	0.547619	0.5125	0.413793	0.0821256	0.100244	0.0679612	0.112029	0.0836855	0.199507	0.426724	0.163823	0.734568	0.135562	0.100965	0.251067
A115	0.209677	0.369176	0.165289	0.153846	0.217391	0.16	0.133981	0.14405	0.10596	0.385542	0.4125	0.229885	0.124088	0.151589	0.120098	0.115521	0.0832266	0.341918	0.177249	0.275618	0.460251	0.159566	0.126209	0.428794
A116	0.102564	0.422819	0.198413	0.125	0.1875	0.2	0.0680851	0.188406	0.0847826	0.253333	0.56	0.296296	0.0331633	0.0386598	0.0227848	0.42394	0.257561	0.225644	0.932886	0.436585	0.35468	0.511632	0.293638	0.269616
A117	0.226337	0.349835	0.373089	0.24	0.230769	0.321429	0.09375	0.124744	0.121005	0.305556	0.375	0.428571	0.0755208	0.0811518	0.0723514	0.435203	0.146425	0.255371	1.07831	0.299492	0.493548	0.470252	0.181133	0.301124
A118	0.241611	0.35	0.217557	0.189189	0.111111	0.333333	0.0795455	0.126761	0.1475	0.333333	0.318182	0.470588	0.066313	0.0625	0.0796915	0.599617	0.547112	0.169115	1.1	0.671756	0.397233	0.913366	0.633031	0.287357
A119	0.0891365	0.15	0.191336	0.0540541	0.0833333	0.107143	0.0696325	0.0825	0.0954447	0.247059	0.304348	0.315789	0.0765172	0.0811518	0.0748663	0.302941	0.0430464	0.334576	0.32216	0.103612	0.344538	0.363866	0.0988428	0.401374
A120	0.29	0.345455	0.315789	0.358974	0.289474	0.413793	0.395349	0.295455	0.224868	0.141176	0.267606	0.375	0.703704	0.673854	0.702703	0.0458097	0.0438185	0.0531978	0.125344	0.148837	0.237136	0.0863527	0.0454329	0.0695559
A121	0.261628	0.208134	0.266667	0.222222	0.2	0.166667	0.0681818	0.1	0.1	0.202899	0.214286	0.109091	0.0602094	0.0820513	0.0677083	0.347578	0.557843	0.117754	0.385042	0.485437	0.199176	0.409813	0.518658	0.15595
A122	0.776435	0.393023	0.546569	0.857143	0.35	0.814815	0.49	0.310345	0.432678	0.609091	0.3	0.38	0.517588	0.522388	0.536585	0.153741	0.125313	0.167897	0.473077	0.26601	0.407258	0.212265	0.199423	0.187334
A123	0.714706	0.587349	0.809917	0.806452	0.575758	0.666667	0.466667	0.545455	0.741325	0.724638	0.6	0.910714	0.883562	0.840909	0.841379	0.25872	0.195172	0.323944	0.353571	0.401656	0.452282	0.32309	0.23731	0.45136
A124	0.258794	0.363128	0.245	0.264706	0.37931	0.233333	0.298217	0.386643	0.392857	0.366667	0.461538	0.421687	0.603675	0.537084	0.535	0.32382	0.0336767	0.291066	0.700535	0.121377	0.420139	0.39921	0.0528784	0.354762
A125	0.238589	0.391304	0.29	0.139535	0.15625	0.282051	0.0932091	0.105519	0.0773333	0.266055	0.318182	0.235849	0.111111	0.126551	0.116337	0.348341	0.257548	0.321429	0.570796	0.424658	0.509091	0.4043	0.316431	0.327694
A126	0.19457	0.199085	0.131373	0.125	0.193548	0.106383	0.0853242	0.0878378	0.0478261	0.244186	0.218391	0.159574	0.0649351	0.0813648	0.0732323	0.236315	0.262731	0.272778	0.204311	0.52193	0.478747	0.335873	0.331693	0.328117
A127	0.416667	0.495455	0.383212	0.25	0.59375	0.418605	0.678643	0.357812	0.391304	0.797101	0.478261	0.515464	0.679612	0.689904	0.715	0.381703	0.270435	0.271277	0.425791	0.488818	0.490667	0.441389	0.312147	0.315418
A128	0.241803	0.154321	0.325203	0.0952381	0.115385	0.147059	0.110169	0.054717	0.0909091	0.244444	0.197674	0.263158	0.0555556	0.0822622	0.0684211	0.0846047	0.123581	0.0860786	0.329609	0.410714	0.275401	0.0862291	0.146848	0.12141
A129	0.260606	0.4	0.177778	0.142857	0.434783	0.136364	0.154839	0.108949	0.282051	0.207317	0.175676	0.298246	0.453704	0.461894	0.477273	0.0751685	0.0725537	0.2625	0.125	0.163306	0.256522	0.11516	0.107303	0.355813
A130	0.504202	0.597015	0.646154	0.565217	0.541667	0.608696	0.566978	0.486567	0.387597	0.566038	0.436364	0.349206	0.290411	0.297297	0.32	0.28934	0.258359	0.226268	0.52973	0.592814	0.421801	0.278769	0.334181	0.27977
A131	0.430769	0.591973	0.860377	0.5	0.5	0.65	0.516878	0.413646	0.700483	0.653846	0.337838	0.919355	0.859091	0.860465	0.842697	0.164301	0.171728	0.0679745	0.209262	0.511029	0.17284	0.210003	0.232819	0.106662
A132	0.658537	0.246649	0.211236	0.384615	0.289474	0.37931	0.68	0.221402	0.280702	0.68254	0.282353	0.307692	0.3875	0.384848	0.344828	0.2261	0.211856	0.355072	0.423645	0.478764	0.766667	0.236129	0.25869	0.348396
A133	0.379085	0.282443	0.0660066	0.294118	0.107143	0.08	0.15331	0.0803571	0.039749	0.326923	0.287671	0.1	0.0902062	0.10733	0.0899743	0.150218	0.149051	0.173567	0.53202	0.515152	0.335404	0.206843	0.153216	0.251863
A134	0.638655	0.2125	0.435294	0.294118	0.111111	0.277778	0.146032	0.188088	0.120301	0.45098	0.375	0.357143	0.12178	0.105747	0.0876404	0.134432	0.0954861	0.0770791	0.230088	0.33557	0.283505	0.158296	0.113516	0.105702
A135	0.125731	0.239286	0.220049	0.105263	0.125	0.0857143	0.0793103	0.101695	0.0806175	0.247619	0.307692	0.262626	0.0371287	0.0538462	0.0765432	0.358586	0.23271	0.175273	0.830769	0.486111	0.358166	0.37958	0.280886	0.234654
A136	0.133333	0.515152	0.413174	0.1	0.454545	0.235294	0.0965517	0.148276	0.127027	0.28125	0.44186	0.375	0.0704545	0.0631808	0.0717391	0.187025	0.0720824	0.152519	0.441595	0.176623	0.309446	0.222315	0.120339	0.220056
A137	1.0073	0.673171	0.443299	1.09091	0.608696	0.428571	0.652174	0.582759	0.352941	0.761905	0.711111	0.410714	0.893151	0.903646	0.918919	0.425234	0.272316	0.135385	0.763441	0.534615	0.333333	0.348892	0.335261	0.179187
A138	1.4	1.25641	0.831461	1.54545	1.125	0.636364	0.980296	0.899371	0.777228	1.41935	0.958333	0.944444	0.627717	0.6469	0.631854	0.324568	0.159953	0.419735	0.167158	0.584906	0.5	0.601341	0.212558	0.435997
A139	0.686667	0.531646	0.512953	0.384615	0.384615	0.333333	0.229665	0.155477	0.322581	0.777778	0.170732	0.234043	0.08125	0.0911765	0.0798817	1.29048	0.604964	0.119357	1.24545	1.03279	0.282392	1.27336	0.649114	0.157121
A140	0.28934	0.223642	0.28125	0.0769231	0.258065	0.111111	0.183486	0.15736	0.160622	0.216216	0.322581	0.271429	0.0939227	0.117143	0.102426	0.175	0.172	0.176	0.28	0.29	0.27	0.249	0.23	0.26
A141	0.397237	0.710526	0.777778	0.382979	0.588235	1.03704	0.456881	0.4	0.57451	0.512821	0.39759	0.671053	0.765499	0.765957	0.794521	0.426307	0.851153	0.565517	0.743842	1.22093	1.29126	0.542153	0.905789	0.643264
A142	0.698582	0.573913	0.690691	0.464286	0.55	0.62963	0.541114	0.279703	0.511364	0.540984	0.407407	0.576271	0.493075	0.478723	0.516304	0.584375	0.293296	0.418672	0.764706	0.544928	0.727626	0.62074	0.31477	0.456593
A143	0.511327	0.475694	0.649351	0.590909	0.434783	0.461538	0.4	0.621176	0.407692	0.513889	0.683333	0.378049	0.479675	0.486486	0.480519	0.321072	0.274	0.395978	0.403194	0.484615	0.654655	0.37895	0.364568	0.507558
A144	0.461538	0.628242	0.357576	0.288462	0.418605	0.261905	0.323486	0.298305	0.311475	0.40625	0.294737	0.350515	0.175481	0.25	0.221957	0.139968	0.0846277	0.182604	0.245833	0.265152	0.453659	0.190861	0.136367	0.271542
A145	1.34	0.969543	1.08936	0.878788	0.857143	0.92	0.540541	0.4125	0.675676	0.7375	0.533333	0.896552	0.645078	0.613636	0.625	0.45	0.55	0.51	0.68	0.71	0.67	0.68	0.72	0.7
A146	0.592857	0.813688	0.964968	0.432432	0.636364	0.764706	0.374291	0.474725	0.522523	0.960526	0.492537	0.688312	0.522427	0.530504	0.552632	0.189667	0.368866	0.153272	0.506329	0.5	0.267974	0.275268	0.473072	0.231194
A147	1.34545	1.1194	1.00769	1.19048	0.4375	0.575	0.699088	0.476834	0.501176	0.640625	0.545455	0.676056	0.803571	0.769231	0.801047	0.694064	0.398455	0.401323	0.920561	0.607798	0.572093	0.754308	0.474268	0.497337
A148	1.12727	0.505319	0.986239	0.558824	0.325581	0.566667	0.471173	0.37782	0.335375	0.551724	0.413793	0.4375	0.726582	0.733831	0.737101	0.177243	0.394257	0.641725	0.393855	0.527578	0.939891	0.249323	0.4618	0.626277
A149	1.11111	0.933852	0.373832	0.689655	0.431818	0.190476	0.603175	0.450628	0.308208	0.75	0.533333	0.210526	0.761421	0.76962	0.788804	0.276897	0.237419	0.233358	0.400641	0.474333	0.333333	0.349697	0.280591	0.309142
A150	0.272549	0.192593	0.275	0.297872	0.142857	0.172414	0.164368	0.236209	0.333333	0.181818	0.207547	0.322581	0.619681	0.642105	0.587013	0.237624	0.0758974	0.0792966	0.33945	0.133603	0.137232	0.304498	0.124714	0.107258
A151	0.558252	0.471795	0.280936	0.357143	0.178571	0.227273	0.105495	0.0605505	0.105372	0.321429	0.140845	0.296875	0.0638889	0.0817942	0.0684211	0.285178	0.244898	0.305863	0.38563	0.553134	0.480066	0.32288	0.305212	0.366062
A152	0.180905	0.346154	0.238329	0.166667	0.125	0.129032	0.0895833	0.111374	0.0454545	0.0684932	0.166667	0.0810811	0.0685714	0.0888889	0.0712329	0.248744	0.252386	0.323149	0.379576	0.291118	0.52741	0.334058	0.312141	0.425299
A153	0.290698	0.204545	0.296875	0.185185	0.238095	0.25	0.084507	0.0484581	0.0562852	0.25	0.202532	0.222222	0.0623306	0.129108	0.191542	0.077551	0.120406	0.086055	0.263852	0.389952	0.222472	0.127116	0.172606	0.12744
A154	0.353801	0.514451	0.177019	0.347826	0.5	0.166667	0.207895	0.254658	0.0893099	0.265625	0.410714	0.15873	0.15122	0.289277	0.0404762	0.206628	0.250485	0.0603382	0.602015	0.383378	0.196643	0.275	0.325074	0.0969633
A155	0.254296	0.222591	0.317919	0.142857	0.153846	0.2	0.127803	0.192157	0.0826873	0.268293	0.390244	0.166667	0.508009	0.484293	0.545064	0.114542	0.114745	0.10355	0.312693	0.278351	0.3	0.153445	0.177284	0.178095
A156	0.294872	0.150538	0.0948276	0.272727	0.15	0.125	0.234637	0.137746	0.103679	0.329114	0.256098	0.224719	0.634271	0.433243	0.63591	0.196219	0.0844316	0.137168	0.400498	0.349887	0.425061	0.211375	0.115559	0.161759
A157	0.199536	0.234973	0.324324	0.233333	0.304348	0.285714	0.233596	0.227273	0.235016	0.256	0.266055	0.158416	0.383795	0.396963	0.30042	0.177316	0.179964	0.242143	0.477573	0.408867	0.591518	0.223623	0.197131	0.298631
A158	0.358871	0.111111	0.148536	0.529412	0.227273	0.304348	0.27349	0.591398	0.478261	0.842697	1.78571	1.10294	0.547278	0.583596	0.552486	0.279869	0.0984394	0.139628	0.515493	0.431755	0.380597	0.332514	0.149194	0.167773
A159	0.149573	0.064133	0.182353	0.125	0.0333333	0.111111	0.0506706	0.0439189	0.064133	0.158416	0.157303	0.179487	0.0853333	0.0714286	0.0888252	0.0593787	0.0259615	0.0564297	0.218421	0.164336	0.243077	0.0945287	0.0464704	0.0952553
A160	0.181818	0.0588235	0.125296	0.173913	0.0666667	0.147059	0.102151	0.0558292	0.0654339	0.291139	0.173913	0.194915	0.0774818	0.0674157	0.0803109	0.14764	0.231671	0.346478	0.515625	0.601108	1.12153	0.230238	0.265295	0.43864
A161	0.336918	0.310992	0.280303	0.967742	0.28125	0.291667	0.0778302	0.199605	0.193483	0.217391	0.305882	0.32	0.692754	0.835443	0.828571	0.197074	0.296077	0.136384	0.523585	0.712121	0.262255	0.287999	0.368261	0.216963
A162	0.506173	0.66537	0.297619	0.384615	0.652174	0.238095	0.119485	0.438596	0.149144	0.302326	0.534247	0.268657	0.835681	0.85396	0.867876	0.292391	0.675845	0.146655	0.518349	0.848101	0.34902	0.355963	0.626804	0.183107
A163	0.240741	0.248227	0.31441	0.2	0.130435	0.222222	0.119672	0.0489978	0.0458167	0.197531	0.125	0.108434	0.074813	0.0902613	0.0973236	0.215145	0.191723	0.11032	0.625	0.571429	0.406393	0.251236	0.237009	0.167484
A164	0.47205	0.518033	0.267391	0.451613	0.448276	0.342857	0.454545	0.405354	0.209549	0.426667	0.369048	0.232	0.46841	0.514831	0.502165	0.502158	0.677914	0.103321	0.947368	1.14754	0.368687	0.497001	0.654732	0.154966
A165	0.861111	0.158809	0.114053	1.25	0.0714286	0.108108	0.304545	0.0771513	0.137841	0.419355	0.164706	0.212598	0.11032	0.0877193	0.0827586	0.209481	0.0836689	0.115458	0.44186	0.277662	0.364198	0.229351	0.108512	0.137976
A166	0.414938	0.306202	0.175847	0.304348	0.28	0.194444	0.256724	0.0675676	0.260177	0.351351	0.134146	0.367816	0.374026	0.370892	0.459103	0.46395	0.218182	0.199815	1.085	0.71134	0.589744	0.463665	0.288687	0.252607
A167	0.503759	0.505747	0.819355	0.571429	0.533333	0.928571	0.578723	0.6	0.582524	0.864865	1	1	0.743662	0.723164	0.713881	0.415512	0.453629	0.460396	0.546053	0.813008	0.575758	0.463967	0.567065	0.54351
A168	0.436364	0.305936	0.366359	0.35	0.366667	0.515152	0.316667	0.335589	0.291611	0.367816	0.322034	0.275	0.437198	0.607143	0.552339	0.516347	0.291488	0.242928	0.831633	0.545455	0.457516	0.535813	0.332835	0.297076
A169	0.421053	0.450644	0.355049	0.368421	0.4	0.35	0.16158	0.313084	0.322709	0.142857	0.246377	0.291667	0.676218	0.710674	0.681548	0.255164	0.36	0.342301	0.738971	0.448529	0.466667	0.338257	0.482273	0.398302
A170	0.334545	0.267442	0.281481	0.894737	0.1875	0.142857	0.176923	0.140086	0.192308	0.467742	0.371795	0.537037	0.579853	0.586634	0.566667	0.506829	0.0888585	0.341346	0.968153	0.219424	0.868263	0.416705	0.13284	0.336778
A171	0.198052	0.138587	0.0840336	0.909091	0.15	0.1	0.108992	0.0844595	0.0776398	0.314815	0.202128	0.163265	0.0454545	0.0562061	0.0732265	0.113948	0.114698	0.124661	0.255618	0.348921	0.38342	0.16264	0.165333	0.151725
A172	0.298701	0.140665	0.383673	0.35	0.12	0.333333	0.133013	0.0549451	0.175047	0.26087	0.0909091	0.320513	0.0538462	0.0801034	0.0726817	0.188169	0.0630229	0.288168	0.501484	0.278107	0.672897	0.251785	0.0939242	0.316059
A173	0.218978	0.71066	0.391437	0.28	0.6	0.346154	0.188841	0.43956	0.319407	0.252101	0.4	0.315789	0.65	0.667396	0.655702	0.120301	0.804046	0.13996	0.324263	1.08235	0.38539	0.152748	0.739357	0.218909
A174	0.402174	0.263441	0.28065	0.419355	0.228571	0.361702	0.183746	0.235461	0.176577	0.324324	0.382353	0.342657	0.769784	0.692308	0.662	0.313492	0.266995	0.273239	0.523416	0.501348	0.381944	0.38783	0.346765	0.330778
A175	0.299824	0.349112	0.449715	0.410256	0.5	0.526316	0.195536	0.20778	0.233266	0.385827	0.288136	0.433333	0.642857	0.628755	0.684091	0.154225	0.270761	0.337931	0.273684	0.43876	0.544177	0.211886	0.341433	0.385302
A176	0.232704	0.344913	0.32	0.344828	0.5	0.4	0.145288	0.251108	0.220729	0.297872	0.410256	0.382353	0.680412	0.640496	0.66383	0.128653	0.138944	0.151886	0.222707	0.216561	0.173352	0.174735	0.212814	0.208303
A177	0.195652	0.685824	0.258264	0.45	0.545455	0.34375	0.176879	0.32549	0.171069	0.299065	0.698113	0.26	0.399598	0.405579	0.384016	0.32364	0.596059	0.227177	0.465483	0.659794	0.355286	0.335489	0.754437	0.278369
A178	0.213415	0.522954	0.182278	0.276596	0.647059	0.416667	0.163086	0.200843	0.265432	0.266667	0.380682	0.4375	0.37069	0.295556	0.340961	0.180206	0.53766	0.14954	0.332589	0.751807	0.312227	0.202491	0.534996	0.150107
A179	0.413043	0.625767	0.19213	0.333333	1.25	0.352941	0.215078	0.133047	0.0357995	0.323077	0.607843	0.1	0.480769	0.435443	0.0592593	0.188738	0.324675	0.150845	0.186701	0.244076	0.195062	0.368087	0.509239	0.201634
A180	0.184265	0.252874	0.22664	0.285714	0.166667	0.305556	0.123441	0.109489	0.0902778	0.306667	0.342105	0.287356	0.645238	0.623188	0.655582	0.234748	0.0594714	0.132421	0.413115	0.103118	0.255583	0.280977	0.0873789	0.161553
A181	0.384058	0.678261	0.514706	0.7	0.65	0.428571	0.316865	0.302239	0.307815	0.604938	0.397059	2.66667	0.497065	0.430353	0.495816	0.25	0.68984	0.419182	0.480198	0.915493	0.474614	0.342403	0.739991	0.665265
A182	0.455	0.266667	0.161458	0.5625	0.277778	0.1875	0.289655	0.186667	0.110841	0.523364	0.372727	0.208633	0.330661	0.369697	0.57606	0.341478	0.257669	0.410256	0.462963	0.301508	0.745636	0.372121	0.231956	0.520148
A183	0.496982	0.723898	0.983784	0.6875	0.892857	1.28571	0.251008	0.529086	0.52019	0.330645	0.987342	0.829787	0.821429	0.792176	0.793451	0.479004	0.366306	0.555556	0.46063	0.499272	0.607242	0.509841	0.524935	0.649494
A184	0.507592	0.512195	0.600503	0.459459	0.484848	0.676471	0.539446	0.548246	0.627962	0.576471	0.578947	0.613333	0.857831	0.804396	0.8	0.415375	0.574671	0.275886	0.412834	0.462217	0.192195	0.462258	0.613186	0.31633
A185	0.330667	0.206977	0.178503	0.321429	0.1875	0.166667	0.0878553	0.0430733	0.0556745	0.33945	0.205128	0.208333	0.0701754	0.0885529	0.0746888	0.211759	0.119649	0.0861915	0.439206	0.294	0.246231	0.27966	0.18607	0.161818
A186	0.374161	0.542802	0.453307	0.428571	0.583333	0.410256	0.220588	0.214953	0.119565	0.5	0.563636	0.294643	0.661323	0.650099	0.700855	0.243953	0.290959	0.204376	0.596916	0.435039	0.341591	0.307747	0.359044	0.264275
A187	0.411243	0.65896	0.5	0.409091	0.615385	0.352941	0.283333	0.331797	0.162338	0.460526	0.407407	0.172043	0.574572	0.270983	0.530952	0.383409	0.212121	0.244741	0.512077	0.271727	0.237576	0.499002	0.240542	0.346978
A188	0.498534	0.49435	0.507979	0.4	0.352941	0.447368	0.138504	0.101124	0.244114	0.295918	0.110092	0.429825	0.540724	0.477855	0.356347	0.192284	0.20777	0.107914	0.324759	0.735593	0.287273	0.221501	0.250764	0.119289
A189	0.270073	0.650602	0.246032	0.269231	0.75	0.217391	0.198502	0.190476	0.111421	0.227848	0.510204	0.245283	0.504545	0.552311	0.65942	0.12578	0.21	0.166973	0.300546	0.27451	0.372372	0.196311	0.307763	0.21542
A190	0.344828	0.42163	0.607477	0.291667	0.538462	0.486486	0.261351	0.197509	0.231432	0.306569	0.401316	0.290323	0.443478	0.434272	0.412556	0.246492	0.240424	0.557399	0.690141	0.404864	0.721973	0.324798	0.306301	0.567597
A191	0.574275	0.733333	0.299237	0.783784	1	0.527778	0.245088	0.222741	0.104478	0.464286	0.340659	0.121212	0.736721	0.734266	0.748858	0.280947	0.486324	0.188688	0.495541	0.59519	0.278367	0.40497	0.563487	0.27233
A192	0.313346	0.408696	0.365419	0.454545	0.545455	0.404762	0.202775	0.211061	0.23382	0.462264	0.46	0.435185	0.633047	0.634091	0.640553	0.163392	0.20811	0.287004	0.492337	0.576786	0.613675	0.205187	0.301013	0.366367
A193	0.318841	0.33165	0.524288	0.467742	0.270833	0.461538	0.189089	0.233333	0.190361	0.428571	0.44	0.442529	0.625	0.661572	0.651885	0.22992	0.33186	0.239182	0.414687	0.593023	0.466354	0.310131	0.327234	0.305042
A194	0.409002	0.273874	0.423828	0.527778	0.314286	0.542857	0.213889	0.169524	0.222117	0.471154	0.485437	0.385417	0.494186	0.468045	0.470356	0.371936	0.182692	0.455335	0.594356	0.414671	0.408633	0.504958	0.266191	0.555907
A195	0.337838	0.258359	0.306818	0.428571	0.262295	0.385965	0.189938	0.18573	0.231203	0.260355	0.379845	0.378531	0.623047	0.650888	0.602637	0.291033	0.446863	0.395833	0.476408	0.586762	0.573333	0.36598	0.488347	0.464691
A196	0.18806	0.153448	0.261506	0.173913	0.102041	0.222222	0.0526316	0.0287293	0.0450549	0.146341	0.00787402	0.166667	0.0283401	0.0491159	0.0652985	0.0569737	0.071535	0.0729883	0.118859	0.132558	0.134	0.110143	0.122925	0.122146
A197	0.575581	0.254005	0.456853	0.555556	0.268293	0.428571	0.320866	0.24052	0.259319	0.229412	0.21875	0.330435	0.45297	0.341067	0.445652	0.444059	0.197971	0.602293	0.571429	0.315678	0.940367	0.599014	0.249821	0.614122
A198	0.856305	0.870968	0.787313	0.55	0.724138	0.677419	0.260817	0.303216	0.360294	0.439716	0.377193	0.368	0.694332	0.688391	0.628131	0.660704	0.589295	0.501348	0.972644	0.876712	0.883281	0.79702	0.719626	0.705245
A199	0.261128	0.371094	0.604839	0.216216	0.333333	0.433333	0.22076	0.209408	0.315625	0.4	0.304348	0.363636	0.631325	0.676259	0.489412	0.217391	0.318727	0.49969	0.447205	0.684874	0.538244	0.303887	0.390849	0.557924
A200	0.507559	0.552511	0.86747	0.350877	0.615385	0.72	0.126558	0.289926	0.168224	0.315789	0.693333	0.339286	0.191071	0.210526	0.20765	0.367898	0.362456	0.42603	0.56229	0.493617	0.370455	0.426797	0.444542	0.532435
A201	0.581395	0.340058	0.2	0.617647	0.212121	0.12	0.427752	0.147588	0.0745763	0.321429	0.14	0.114286	0.262136	0.294715	0.298851	0.325917	0.317361	0.108925	0.402963	0.696581	0.333996	0.438329	0.381842	0.171877
A202	1.15033	0.773852	0.807018	0.485714	1	0.571429	0.476636	0.388679	0.67381	0.491667	0.540541	0.891892	0.669856	0.743341	0.710145	0.607958	0.978947	0.683486	0.909091	1.32558	1.02688	0.688413	1.04879	0.732857
A203	0.544248	0.281609	0.316265	0.458333	0.388889	0.333333	0.366935	0.204444	0.288136	0.6	0.319277	0.446281	0.410985	0.417495	0.34413	0.364606	0.318515	0.20871	0.496104	0.667568	0.27381	0.471944	0.40814	0.294041
A204	0.891566	0.868132	0.134513	0.823529	0.571429	0.132075	0.349206	0.155026	0.0461869	0.686275	0.34	0.0747126	0.558974	0.627219	0.527473	0.71949	0.591165	0.162573	1.28743	0.818182	0.394118	0.876812	0.69767	0.185501
A205	0.527559	0.250526	0.17004	0.425	0.317073	0.243243	0.135314	0.180193	0.102464	0.519231	0.173077	0.168067	0.309771	0.333333	0.32377	0.373535	0.364428	0.196205	0.610465	0.259188	0.311388	0.471534	0.38825	0.25047
A206	0.506297	0.20092	0.73057	0.538462	0.301887	0.8125	0.326503	0.198953	0.278846	0.329412	0.27044	0.466667	0.599542	0.54	0.579065	0.2	0.21	0.22	0.3	0.36	0.35	0.68	0.61	0.64
A207	0.186335	0.176707	0.105033	0.222222	0.2	0.186047	0.256569	0.219325	0.272601	0.443299	0.242647	0.175439	0.0415648	0.0419162	0.0590551	0.28	0.24	0.25	0.7	0.68	0.76	0.66	0.65	0.67
A208	0.495935	1.0942	0.340102	0.377778	1	0.25641	0.142484	0.825328	0.213663	0.25	1.48485	0.336283	0.359316	0.349112	0.286282	0.669805	1.14917	0.280864	0.808081	1.06957	0.551559	0.654852	1.14566	0.334647
A209	0.173285	0.497512	0.54386	0.193548	0.454545	0.368421	0.163543	0.281984	0.246073	0.302083	0.307692	0.322581	0.296552	0.205674	0.244706	0.157486	0.54441	0.455121	0.363636	0.694158	0.724832	0.175885	0.593182	0.424538
A210	0.294004	0.265655	0.283019	0.275	0.243902	0.309524	0.138122	0.140992	0.124486	0.291391	0.210227	0.258427	0.302128	0.28884	0.321586	0.26238	0.169532	0.217492	0.398361	0.245262	0.355301	0.308856	0.243273	0.265494
A211	0.0811359	0.221388	0.269737	0.0444444	0.238095	0.409091	0.0431779	0.0786782	0.15456	0.120603	0.27957	0.341463	0.0288066	0.0568928	0.0688889	0.214326	0.135543	0.256861	0.29745	0.219684	0.271347	0.292735	0.234248	0.402601
A212	0.659722	1.13043	0.836735	1.27273	1.25	0.75	0.882682	1.464	0.890244	0.923077	1.40625	0.894737	0.597403	0.612299	0.616438	1.18004	0.949451	1.31353	1.80165	1.6699	2.02326	1.52433	1.39818	1.65967
A213	0.247706	0.23511	0.685185	0.259259	0.263158	0.181818	0.0703448	0.0697279	0.0748988	0.242424	0.240964	0.235294	0.0328228	0.0526316	0.0679406	0.221377	0.147571	0.0988754	0.202788	0.136063	0.159292	0.284319	0.197303	0.165567
A214	0.197115	0.119601	0.289326	0.235294	0.15	0.333333	0.0685714	0.0542265	0.0976616	0.177419	0.157303	0.2	0.6	0.620603	0.580097	0.126126	0.0288462	0.13884	0.320312	0.0756972	0.162562	0.147097	0.0460351	0.209906
A215	0.142132	0.322892	0.28863	0.117647	0.36	0.416667	0.145882	0.188251	0.190141	0.278689	0.239669	0.254717	0.390547	0.414815	0.456311	0.103131	0.194456	0.122317	0.169753	0.156282	0.18255	0.110781	0.25678	0.177031
A216	0.515815	0.802521	0.55814	0.482759	0.722222	0.52	0.295195	0.171484	0.130674	0.363636	0.706897	0.473684	0.482759	0.491228	0.537246	0.267368	0.393048	0.257174	0.347619	0.445993	0.189011	0.388735	0.5293	0.355311
A217	0.234463	0.381098	0.420103	0.607143	0.48	0.344828	0.239796	0.281759	0.256522	0.341176	0.385542	0.352941	0.4	0.354839	0.363636	0.215718	0.431315	0.260302	0.393736	0.414079	0.374576	0.271704	0.530347	0.343511
A218	0.312364	0.350318	0.207469	0.413793	0.40625	0.3125	0.211348	0.25	0.176471	0.326733	0.396226	0.266667	0.418391	0.346154	0.363029	0.204792	0.240741	0.15923	0.234888	0.253546	0.312139	0.235992	0.284762	0.217849
A219	0.265896	0.285171	0.469325	0.296296	0.3	0.5	0.0696023	0.114	0.0905512	0.237113	0.340206	0.353846	0.4	0.354167	0.386256	0.206058	0.164737	0.29976	0.25	0.161781	0.258595	0.28607	0.251495	0.420829
A220	0.65	0.541958	1.00617	0.705882	0.478261	0.714286	0.233227	0.316923	0.584314	0.561404	0.703704	0.507692	0.470852	0.484444	0.462415	0.564356	0.473881	1.16227	0.584838	0.590078	1.19283	0.658609	0.554586	1.15041
A221	0.193199	0.45679	0.356962	0.275	0.384615	0.323529	0.115826	0.249364	0.212838	0.298387	0.459459	0.353535	0.471264	0.486364	0.46	0.0987876	0.402809	0.28556	0.101814	0.546032	0.516035	0.14476	0.45152	0.387532
A222	0.441016	0.5	0.414991	0.65625	0.514286	1.3125	0.341021	0.358302	0.32582	0.317757	0.454545	0.358779	0.38427	0.35022	0.360092	0.282946	0.35764	0.25541	0.272446	0.363541	0.256771	0.317028	0.436719	0.325309
A223	0.689655	0.666667	0.371622	0.6	0.758621	0.875	0.841727	0.425824	0.337182	1.08889	0.816667	0.666667	0.81746	0.804627	0.740385	0.340878	0.513881	0.194282	0.50838	0.877551	0.381295	0.427033	0.604794	0.26051
A224	0.24196	0.450237	0.30186	0.263158	0.641026	0.454545	0.132368	0.2818	0.190359	0.114504	0.371212	0.346405	0.653509	0.631004	0.618337	0.126891	0.329176	0.224549	0.176853	0.262172	0.26864	0.184524	0.369261	0.298661
A225	0.484634	0.331897	0.42716	0.366667	0.5	0.464286	0.208264	0.208215	0.186885	0.417582	0.39	0.528736	0.327549	0.239224	0.195745	0.333858	0.245893	0.294495	0.349584	0.236111	0.257436	0.389813	0.276696	0.3142
A226	0.801303	0.39313	0.51505	0.6	0.368421	0.466667	0.243816	0.110651	0.259786	0.760417	0.424242	0.5	0.614118	0.63835	0.575472	0.965136	0.530749	0.227625	1.16525	0.836957	0.199215	1.00898	0.640889	0.273348
A227	0.240143	0.156915	0.189904	0.111111	0.12	0.185185	0.0461847	0.0384615	0.0526316	0.180723	0.193878	0.209524	0.0691964	0.0525164	0.0567686	0.108231	0.0539589	0.0846107	0.422939	0.103939	0.105556	0.194645	0.102062	0.1225
A228	0.353107	0.818182	0.372434	0.344828	0.75	0.482759	0.264822	0.563863	0.337442	0.375	0.735849	0.48913	0.57907	0.555046	0.620609	0.207391	0.662752	0.231584	0.360748	0.692661	0.453125	0.298206	0.808865	0.318175
A229	0.44358	0.412639	0.47973	0.5	0.5	0.652174	0.434483	0.41691	0.22807	0.4375	0.584906	0.428571	0.42093	0.432127	0.446009	0.365792	0.232854	0.188115	0.553623	0.432532	0.285235	0.484535	0.307501	0.262652
A230	0.190476	0.316327	0.264045	0.25	0.3	0.24	0.147854	0.101754	0.12627	0.206522	0.326087	0.392157	0.328125	0.365909	0.340045	0.0788366	0.149384	0.136222	0.175194	0.196053	0.119578	0.109499	0.23225	0.20568
A231	0.29148	0.295833	0.304933	0.285714	0.266667	0.266667	0.107724	0.12	0.114094	0.366667	0.353846	0.385965	0.0992556	0.0761671	0.0606796	0.133403	0.0843737	0.144313	0.318662	0.168493	0.207746	0.208777	0.157715	0.207041
A232	0.169065	0.132812	0.128205	0.157895	0.111111	0.181818	0.0715373	0.0823117	0.0778689	0.243902	0.308824	0.326923	0.0831169	0.0849315	0.0741688	0.049115	0.0548523	0.0454545	0.10745	0.079646	0.088015	0.0904081	0.0903738	0.106494
A233	1.48555	0.584848	0.937037	2.16667	0.818182	1.25	0.510937	0.195517	0.496324	0.75	0.231293	0.505376	0.70801	0.64359	0.759162	1.04514	0.497014	0.467807	1.12292	0.550247	0.708511	1.07857	0.503742	0.558102
A234	0.349296	0.416476	0.509284	0.210526	0.333333	0.272727	0.0770128	0.107463	0.0931677	0.22695	0.227273	0.236559	0.108173	0.0904762	0.0894495	0.0694611	0.157439	0.179226	0.254992	0.371648	0.382289	0.127058	0.218266	0.225016
A235	0.675676	0.541485	0.736842	0.625	0.666667	0.769231	0.389474	0.37225	0.570825	0.456522	0.337209	0.515625	0.733496	0.740741	0.758065	0.241465	0.279352	0.254441	0.722071	0.603723	0.688073	0.297434	0.353796	0.329288
A236	0.758442	0.85473	0.883534	0.925926	0.863636	1.0625	0.642706	0.531955	0.522727	0.785714	0.561798	0.45679	0.532374	0.619898	0.625592	0.582628	0.586139	0.468038	0.639583	0.679104	0.449383	0.649225	0.577321	0.526872
A237	0.420323	0.726592	0.593496	0.484848	0.772727	0.85	0.282427	0.451791	0.464096	0.349315	0.45614	0.590909	0.473934	0.556931	0.558537	0.291653	0.574847	0.429777	0.486175	0.981061	0.478405	0.36106	0.612644	0.470052
A238	0.307036	0.309623	0.2075	0.264706	0.264706	0.178571	0.0772152	0.0645161	0.0517837	0.290323	0.20979	0.125	0.0954545	0.0888383	0.112613	0.295841	0.245521	0.129773	0.378531	0.358311	0.207039	0.385926	0.325493	0.157302
A239	0.598394	0.462162	0.207254	0.666667	0.5	0.0714286	0.452381	0.367424	0.0539568	0.604651	0.436508	0.191781	0.816062	0.836842	0.827068	0.471651	0.296858	0.0958565	0.803109	0.466395	0.289157	0.516747	0.374801	0.146173
A240	0.751269	0.730769	1.33333	0.625	0.736842	1.41667	0.295455	0.513699	0.696237	0.275	0.539326	1.14634	0.873418	0.879093	0.876543	0.312886	0.472359	1.17031	0.373967	0.60473	0.842623	0.341485	0.549087	1.00223
A241	0.994318	0.32963	0.230415	1.13333	0.25	0.4375	0.476563	0.3	0.127907	0.27381	0.273885	0.0392157	0.319202	0.328321	0.369458	1.40109	0.202523	0.39946	1.64398	0.427928	0.597122	1.26846	0.299889	0.461654
A242	0.482759	0.491304	0.604819	0.785714	0.642857	0.870968	0.302799	0.251889	0.442997	0.452174	0.333333	0.685393	0.812821	0.751196	0.736597	0.305294	0.581291	0.514228	0.370166	0.930864	0.589661	0.358732	0.653698	0.56359
A243	0.498956	0.387446	0.321343	0.647059	1.2	0.103448	0.326389	0.316418	0.0930931	0.447619	0.424242	0.366667	0.884337	0.966837	0.827103	0.363717	0.35459	0.158278	0.72885	0.571178	0.420502	0.452971	0.36515	0.207861
A244	0.722408	0.382514	0.361011	0.607143	0.882353	0.526316	0.463158	0.278438	0.365019	0.517241	0.38961	0.442857	0.880299	0.905371	0.89604	0.36315	0.473648	0.429589	0.537102	0.687075	0.458188	0.416175	0.542652	0.431557
A245	1.05389	0.588448	0.58011	1.38462	0.461538	0.842105	0.535417	0.296	0.401724	0.794118	0.372727	0.505495	0.747788	0.735358	0.729614	0.895968	0.426659	0.365149	1.04025	0.781759	0.52649	0.856541	0.532783	0.480215
A246	0.442623	0.861386	0.588415	0.545455	0.884615	0.703704	0.36	0.511664	0.396476	0.421569	0.605769	0.504274	0.611905	0.630332	0.644608	0.356657	0.721144	0.451474	0.843902	1.02948	0.620504	0.382967	0.762983	0.495515
A247	1.12	0.347727	1.36869	1.21053	0.37931	1.90909	0.42623	0.259662	0.62645	0.75	0.234375	0.866667	0.764398	0.760753	0.777778	1.23344	0.360027	1.00714	1.30169	0.418741	1.21293	1.30727	0.410635	1.11772
A248	1.0375	1.16601	0.443089	1.375	1.16667	0.733333	0.656311	0.625523	0.37037	0.913043	0.984127	0.407692	1.0375	0.985782	0.958237	0.730745	0.755324	0.327025	0.647191	0.787554	0.45583	0.869903	0.858035	0.376715
A249	2.12	0.217984	0.837209	3	0.2	1.14286	0.739247	0.17125	0.423971	0.891304	0.181034	0.4	0.547945	0.515789	0.597826	1.6767	0.128838	0.506286	1.17573	0.359489	0.611253	1.82401	0.184991	0.583483
A250	0.471739	0.163043	0.545455	0.548387	0.08	0.648649	0.312869	0.152299	0.266247	0.346154	0.12381	0.348101	0.625	0.652709	0.652381	0.406075	0.158126	0.701995	0.663283	0.413621	1.21463	0.510497	0.194378	0.827845
A251	0.517572	0.706767	0.740351	0.344828	0.541667	0.551724	0.219251	0.414201	0.581019	0.444444	0.5	0.666667	0.736721	0.719807	0.762353	0.2835	0.435283	0.424905	0.384868	0.524345	0.501779	0.357314	0.625743	0.567597
A252	0.85348	0.0526316	0.310769	0.72	0.0540541	0.258065	0.469027	0.0670588	0.291798	0.715789	0.0509554	0.360544	0.473563	0.490783	0.446009	0.547473	0.0939759	0.370819	0.55988	0.365079	0.376506	0.646893	0.0850636	0.51004
A253	0.234286	0.154034	0.362256	0.125	0.0689655	2.9	0.0808511	0.0772201	0.148712	0.257732	0.225806	0.377953	0.568889	0.576344	0.560345	0.138793	0.130358	0.237523	0.474747	0.41	0.559503	0.173865	0.153292	0.300016
A254	0.592391	0.544601	0.293814	0.5	0.375	0.214286	0.0963303	0.129897	0.0754476	0.362069	0.373333	0.252033	0.115909	0.122685	0.097619	0.311067	0.18	0.107692	0.531969	0.253275	0.168565	0.4143	0.261996	0.179455
A255	0.471429	0.359184	0.382353	0.333333	0.157895	0.363636	0.0893761	0.115772	0.136434	0.382716	0.318681	0.342593	0.124668	0.137203	0.1067	0.235782	0.100769	0.240424	0.378049	0.198925	0.369942	0.278136	0.160521	0.301755
A256	0.105485	0.250729	0.410138	0.0909091	0.210526	0.4	0.0546697	0.0798859	0.230469	0.0729927	0.281818	0.295082	0.276215	0.268421	0.207824	0.0941313	0.0782337	0.302603	0.243243	0.194737	0.439633	0.116145	0.11818	0.366368
A257	0.46594	0.682493	0.503856	0.357143	0.481481	0.413793	0.141558	0.435563	0.349476	0.12381	0.547619	0.352941	0.595477	0.547264	0.531017	0.189857	0.3504	0.269741	0.439781	0.940439	0.733624	0.26892	0.464625	0.367933
A258	0.414815	0.657244	0.0862069	0.5	0.483871	0.176471	0.337079	0.255556	0.0866551	0.299213	0.345794	0.117647	0.527578	0.482759	0.472813	0.291734	0.647843	0.163174	0.595975	0.836207	0.474699	0.331252	0.670763	0.167514
A259	0.403101	0.396285	0.380062	0.307692	0.285714	0.206897	0.0944669	0.0847458	0.107607	0.330357	0.326316	0.295455	0.130303	0.132184	0.117143	0.335976	0.207763	0.352551	0.693387	0.529528	0.796247	0.380385	0.261923	0.383823
A260	0.389234	0.957854	0.263566	0.666667	1.25	0.290323	0.222651	0.534304	0.197998	0.323529	0.77193	0.211382	0.559908	0.541304	0.527523	0.35764	0.918419	0.152029	0.495595	1.09363	0.307692	0.411996	0.991451	0.194291
A261	0.303605	0.397213	0.369069	0.352941	0.527778	0.485714	0.206638	0.216157	0.22449	0.285714	0.256757	0.336	0.501475	0.416216	0.430108	0.213392	0.347421	0.378118	0.319933	0.44586	0.365733	0.255627	0.435693	0.426185
A262	0.377778	0.122807	0.432258	0.205882	0.535714	0.428571	0.222354	0.147577	0.262712	0.316176	0.164062	0.235294	0.388471	0.357683	0.4125	0.411712	0.249297	0.351933	0.572165	0.484637	0.687059	0.443155	0.2835	0.407448
A263	0.44898	0.464646	0.509852	0.384615	0.62963	0.62069	0.300662	0.374663	0.340534	0.370787	0.489362	0.34127	0.245783	0.283688	0.295455	0.341817	0.435858	0.596517	0.604869	0.509972	0.745847	0.408906	0.455746	0.623627
A264	0.67619	0.624679	0.728291	0.9	0.8	0.954545	0.352853	0.357558	0.3241	0.512195	0.477778	0.51087	0.733496	0.782178	0.8	0.495618	0.455252	0.658537	0.961783	0.664234	0.828157	0.610778	0.508967	0.734057
A265	0.544218	0.511628	0.590476	0.733333	0.46875	0.689655	0.335758	0.235424	0.249438	0.417391	0.230769	0.415254	0.823684	0.794937	0.8	0.301378	0.210478	0.288837	0.377551	0.416523	0.440075	0.38021	0.275743	0.401685
A266	0.505291	0.498559	0.473988	0.863636	0.566667	0.454545	0.349481	0.391003	0.42732	0.476744	0.583333	0.421053	0.955497	0.943878	0.932331	0.56295	0.547888	0.656561	0.675728	0.842995	0.799544	0.550596	0.603158	0.659052
A267	0.611111	0.667917	0.593103	0.848485	0.78125	0.722222	0.370409	0.363239	0.337255	0.572519	0.492063	0.442177	0.732143	0.797546	0.833333	0.451092	0.359383	0.371024	0.525038	0.50463	0.745234	0.48872	0.35243	0.478308
A268	0.876289	0.459091	0.492334	1	0.625	0.552632	0.449853	0.299535	0.374275	0.597938	0.333333	0.391026	0.675462	0.679487	0.739247	0.441621	0.269543	0.339049	0.65096	0.336486	0.452477	0.514606	0.325844	0.441719
A269	0.127803	0.4	0.158768	0.133333	0.21875	0.117647	0.055991	0.0616246	0.0550239	0.180328	0.201613	0.189394	0.11831	0.119363	0.115	0.0747225	0.322464	0.109043	0.331301	0.83871	0.453763	0.0877847	0.419648	0.141558
A270	0.984375	0.883469	1.0293	0.961538	0.892857	1.03004	0.458209	0.372523	0.464981	0.653465	0.585106	0.690141	0.563636	0.596206	0.648649	0.699016	0.535876	0.555599	1.25664	0.785441	0.64818	0.907739	0.62312	0.694399
A271	0.666667	0.603834	0.940217	0.62963	0.529412	0.590909	0.493648	0.426866	0.525896	0.591398	0.348485	0.465909	0.433168	0.409756	0.4038	0.676107	0.464936	1.01049	0.794286	0.723039	0.77748	0.632035	0.525297	1.06789
A272	0.48731	0.519774	0.416058	0.3	0.5	0.347826	0.135922	0.188679	0.0504505	0.259259	0.25	0.154762	0.1125	0.115764	0.104859	0.367347	0.322232	0.207961	0.667797	0.856589	0.571429	0.439661	0.403763	0.302814
A273	0.568548	0.620853	0.700787	0.65	0.521739	0.291667	0.371658	0.261603	0.263713	0.538462	0.421053	0.304878	0.508685	0.504854	0.545	0.48768	0.400353	0.218884	0.765579	0.963636	0.573566	0.611781	0.483028	0.27506
A274	0.316953	0.263566	0.340081	0.216216	0.244898	0.243902	0.0595238	0.0754717	0.0678776	0.0411765	0.121827	0.129032	0.109948	0.1025	0.118072	0.204996	0.142956	0.154325	0.616402	0.434884	0.392628	0.271674	0.209432	0.233323
A275	0.164706	0.644578	0.34434	0.142857	0.5	0.333333	0.261438	0.271955	0.223077	0.730769	0.765957	0.557377	0.323232	0.303333	0.278846	0.108927	0.313528	0.171906	0.429185	0.693396	0.398089	0.13914	0.377394	0.212144
A276	0.623529	0.62844	0.623894	0.8	0.5	0.5	0.181333	0.207792	0.224913	0.6	0.636364	0.583333	0.422297	0.439344	0.417647	0.262902	0.333054	0.393889	0.38403	0.68797	0.65873	0.373042	0.441112	0.449557
A277	0.318937	0.394737	0.448276	0.238095	0.275862	0.28	0.14026	0.135371	0.174419	0.4	0.402597	0.568627	0.547112	0.52809	0.486339	0.232262	0.246853	0.365949	0.5625	0.567073	0.861702	0.277818	0.302155	0.434119
A278	0.270195	0.396154	0.230216	0.208333	0.272727	0.192308	0.0754717	0.0818966	0.0727903	0.275362	0.24	0.0843373	0.198895	0.216901	0.209549	0.191457	0.215732	0.128264	0.37156	0.509506	0.229133	0.242102	0.243705	0.151447
A279	0.557971	0.367893	0.451128	0.444444	0.375	0.3	0.141026	0.0795756	0.133136	0.617647	0.404255	0.490196	0.493827	0.545455	0.514706	0.32973	0.222515	0.321553	0.693878	0.392427	0.589421	0.405552	0.264709	0.380594
A280	0.230548	0.466102	0.152381	0.227273	0.5	0.148148	0.0724346	0.11413	0.205479	0.239437	0.571429	0.205479	0.419948	0.394737	0.405333	0.117044	0.156607	0.116411	0.247344	0.397222	0.357759	0.175732	0.233887	0.169771
A281	0.419244	0.700787	0.504202	0.4	0.6	0.5	0.218818	0.162963	0.12381	0.311475	0.130435	0.396825	0.579268	0.615385	0.58209	0.257286	0.237471	0.355347	0.418351	0.397059	0.511864	0.351955	0.323423	0.452077
A282	0.39726	0.357143	0.241692	0.535714	0.652174	0.285714	0.253448	0.245645	0.302905	0.247191	0.269231	0.298507	0.750751	0.764706	0.771429	0.41824	0.321665	0.261816	0.659432	0.470247	0.625277	0.457648	0.408484	0.27042
A283	0.307865	0.288809	0.555	0.37037	0.363636	0.516129	0.163025	0.19437	0.291118	0.227848	0.259615	0.388235	0.736544	0.814925	0.650407	0.41954	0.246159	0.634241	0.660131	0.474443	1.08559	0.445389	0.298033	0.697567
A284	0.675676	0.534202	0.595238	0.428571	0.357143	0.344828	0.139651	0.100775	0.169811	0.493333	0.297297	0.314286	0.434174	0.189189	0.225989	0.312683	0.357499	0.512919	0.823529	0.868895	0.963889	0.390658	0.454538	0.600523
A285	0.710526	0.0433604	0.294404	0.538462	0.208333	0.233333	0.149215	0.161359	0.0995106	0.681818	0.238806	0.266667	0.418605	0.380952	0.397727	0.477551	0.0181818	0.158719	1.21118	0.0858726	0.383929	0.540029	0.0307953	0.214034
A286	0.348837	0.629032	0.538153	0.25	0.5	0.25	0.0734767	0.0976562	0.0823529	0.287356	0.416667	0.320988	0.132979	0.166667	0.164557	0.174744	0.650407	0.206573	0.475073	0.543909	0.480094	0.256331	0.719876	0.274952
A287	0.59751	0.400602	0.717241	0.647059	0.481481	0.727273	0.320312	0.267943	0.605634	0.846154	0.3	0.5	0.78022	0.758333	0.713158	0.624549	0.383598	0.540096	0.815068	0.521303	0.789883	0.697583	0.430608	0.58885
A288	1.28161	0.530909	0.292857	1	0.363636	0.222222	0.467797	0.0963542	0.0835073	0.479167	0.333333	0.342857	0.392097	0.412979	0.446429	0.699819	0.311755	0.109561	1.32044	0.669725	0.4	0.934269	0.424696	0.162911
A289	0.607656	0.363914	0.619512	0.421053	0.428571	0.5	0.166667	0.152809	0.153631	0.425926	0.234375	0.5	0.354839	0.381471	0.375	0.320566	0.193117	0.529915	0.634241	0.258333	0.686192	0.40687	0.227454	0.600656
A290	0.234043	0.156977	0.258953	0.266667	0.115385	0.129032	0.165254	0.103448	0.214712	0.185185	0.314286	0.225806	0.563077	0.441176	0.445682	0.0973654	0.15113	0.1	0.243759	0.474164	0.303901	0.150601	0.222095	0.161932
A291	0.180077	1.22093	0.196226	0.0909091	1.5	0.15	0.0578313	0.177083	0.0451128	0.155172	0.594595	0.176991	0.635714	0.674074	0.651007	0.142672	0.705736	0.121176	0.320946	1.09043	0.28821	0.169583	0.890032	0.17816
A292	0.784	0.568182	0.320557	0.8	0.1	0.45	0.178138	0.148305	0.106818	0.387097	0.685714	0.323077	0.110236	0.113889	0.0997305	0.357076	0.252427	0.18055	0.536977	0.521739	0.327239	0.390966	0.33155	0.229819
A293	0.782123	0.555024	0.936364	0.571429	0.4375	0.6	0.231939	0.20977	0.297436	0.676471	0.509434	1	0.119355	0.126154	0.138138	0.646988	0.43465	1.11659	1.04587	0.751678	1.3375	0.702976	0.475074	1.19985
A294	0.358491	0.3213	0.301724	0.333333	0.3	0.24	0.103189	0.0618557	0.0753065	0.308642	0.114286	0.0823529	0.0691643	0.111446	0.0583333	0.244323	0.0892717	0.105177	0.603604	0.28547	0.260083	0.290432	0.141353	0.160518
A295	0.670455	0.941667	0.454148	0.4	0.777778	0.352941	0.142857	0.214286	0.0897436	0.45	0.782609	0.372093	0.381679	0.342105	0.221925	0.336833	0.941973	0.31518	0.752613	1.26374	0.677143	0.418098	0.993201	0.35096
A296	0.553846	0.588235	0.570312	0.333333	0.25	0.352941	0.141447	0.216667	0.147309	0.5	0.722222	0.431373	0.246291	0.152905	0.112676	0.197698	0.315407	0.176616	0.5727	1.00858	0.424686	0.273191	0.344143	0.233742
A297	0.377551	0.421801	0.453674	0.304348	0.285714	0.333333	0.13347	0.130208	0.131443	0.347222	0.344262	0.410714	0.338889	0.410959	0.386486	0.252732	0.238943	0.353052	0.535354	0.429158	0.698276	0.274753	0.270929	0.3989
A298	0.307018	0.319853	0.516279	0.384615	0.352941	0.571429	0.100746	0.230539	0.23588	0.404762	0.508772	0.608696	0.733945	0.699088	0.66369	0.161589	0.252921	0.296846	0.282378	0.339662	0.504902	0.215816	0.292721	0.402875
A299	1.2	0.274368	0.330769	1.2	0.294118	0.285714	0.247788	0.0779221	0.133903	0.740741	0.269231	0.413043	0.294118	0.229226	0.242857	0.391781	0.157377	0.133023	0.649038	0.382488	0.385135	0.530754	0.194664	0.207554
A300	0.217391	0.35	0.155689	0.25	0.388889	0.0833333	0.12828	0.0435897	0.1875	0.382979	0.185185	0.446154	0.214286	0.190217	0.223464	0.112193	0.149306	0.126932	0.286441	0.359571	0.391304	0.146394	0.205061	0.192505
A301	0.236967	0.731707	0.0263158	0.166667	0.25	0.266667	0.0652681	0.0632319	0.0598504	0.253968	0.163934	0.21	0.0691824	0.11041	0.11875	0.0583376	0.0986683	0.0852018	0.139286	0.253197	0.175166	0.107989	0.15944	0.133884
A302	0.156682	0.305699	0.21466	0.153846	0.333333	0.153846	0.0581655	0.0669975	0.0990991	0.192982	0.280702	0.27907	0.0635838	0.0864553	0.0914286	0.0699761	0.0842533	0.0788288	0.289532	0.256098	0.319588	0.108615	0.110814	0.114601
A303	0.251534	0.136	0.19	0.190476	0.0833333	0.214286	0.0754148	0.0761194	0.0764618	0.215054	0.210526	0.204082	0.0580475	0.0769231	0.0842105	0.101714	0.0725943	0.104344	0.248366	0.296104	0.265306	0.140102	0.115542	0.177905
A304	0.145401	0.23569	0.311644	0.0952381	0.210526	0.263158	0.0714286	0.10473	0.0421053	0.208333	0.214286	0.106061	0.0877193	0.112121	0.0927536	0.080656	0.251429	0.107949	0.244648	0.469835	0.299107	0.102201	0.348617	0.12903
A305	0.404908	0.841837	0.343407	0.125	0.461538	0.125	0.123675	0.16129	0.0788091	0.2	0.5	0.148148	0.763359	0.8	0.746988	0.310782	0.271049	0.140139	0.689781	0.415473	0.31106	0.374463	0.354273	0.187107
A306	0.92	0.346429	0.197292	1.14286	0.208333	0.222222	0.509554	0.510511	0.227209	0.769231	0.327273	0.239583	0.339806	0.446009	0.340909	0.432597	0.375223	0.173207	0.695946	0.715481	0.456439	0.503708	0.370436	0.209913
A307	0.616667	0.272425	0.662069	0.625	0.238095	0.636364	0.740864	0.445545	0.710884	0.696429	0.423077	0.416667	0.683924	0.677419	0.756032	0.406414	0.184794	0.528369	0.365169	0.1841	0.63658	0.435111	0.215353	0.604806
A308	0.807018	0.523404	0.792969	1	0.444444	0.666667	0.465116	0.327619	0.348718	0.683544	0.22973	0.732394	0.80625	0.787879	0.808383	0.654131	0.388539	0.449501	0.870213	0.557522	0.820896	0.71717	0.396007	0.555556
A309	0.376569	0.503356	0.320755	0.382353	0.73913	0.285714	0.300836	0.298643	0.236842	0.38835	0.354839	0.268519	0.667539	0.718579	0.659898	0.277916	0.274415	0.349328	0.524535	0.571429	0.746835	0.306978	0.357946	0.368336
A310	0.546196	1.07547	2.15504	0.62963	1.5	1.9	0.288809	0.571942	0.582734	0.408451	0.903226	0.675	0.76431	0.722581	0.735294	0.509968	1.36403	0.612737	0.832776	0.880342	0.866935	0.581479	1.32527	0.77323
A311	0.511579	0.460385	0.718841	0.740741	0.592593	0.833333	0.295671	0.288419	0.349939	0.393939	0.381679	0.508475	0.591743	0.610984	0.594907	0.406787	0.455759	0.430847	0.527094	0.735892	0.562092	0.453211	0.496771	0.490602
A312	1.33333	1.36047	1.19643	2.375	2.71429	3.5	0.558511	0.624294	0.547684	1	1	1.25641	0.684713	0.695238	0.630303	0.695933	0.835006	0.749478	0.675	0.725309	0.60274	0.922676	0.954545	0.975936
A313	0.516923	0.722222	0.57947	0.666667	1	0.681818	0.411306	0.424074	0.409178	0.361111	0.555556	0.527027	0.788732	0.807263	0.80429	0.527989	0.666217	0.584615	0.757143	0.738462	0.774278	0.617595	0.688358	0.653986
A314	0.648438	0.13289	0.566901	0.565217	0.0689655	0.0434783	0.358974	0.059761	0.265487	0.380282	0.256098	0.317073	0.775623	0.718919	0.736585	0.495686	0.170349	0.398467	0.918367	0.555118	0.971774	0.545632	0.173401	0.245399
A315	0.314685	0.353723	0.585366	0.0364372	0.0462963	0.0382166	0.215343	0.23565	0.234637	0.276596	0.2625	0.340909	0.0526316	0.0482234	0.0824742	0.271311	0.225778	0.383372	0.45328	0.539112	0.811321	0.344305	0.293244	0.419557
A316	0.397403	0.703518	0.253555	0.666667	0.45	0.32	0.28436	0.519149	0.264516	0.254717	0.384615	0.186992	0.589532	0.541562	0.526316	0.319599	0.863179	0.20312	0.551579	1.26966	0.602247	0.337219	0.861225	0.239753
A317	0.661137	0.929412	0.617371	1.21739	0.73913	0.333333	0.373114	0.416481	0.28022	0.476744	0.477612	0.330357	0.679348	0.718085	0.805797	0.398088	0.763948	0.525032	0.790625	0.786517	0.80102	0.464129	0.761353	0.566482
A318	0.223881	0.319149	0.239234	0.181818	0.235294	0.15	0.114504	0.130769	0.152174	0.3125	0.324324	0.25	0.065445	0.0773196	0.08	0.0723462	0.215606	0.171233	0.178723	0.518519	0.591346	0.101252	0.284533	0.209836
A319	0.327684	0.230088	0.272953	0.346154	0.266667	0.303571	0.240964	0.169954	0.200519	0.225352	0.16129	0.189024	0.853147	0.844186	0.841346	0.234731	0.154941	0.188413	0.545226	0.395437	0.614118	0.270703	0.200473	0.226721
A320	0.434211	0.597826	0.714286	0.214286	0.24	0.307692	0.180392	0.104938	0.196891	0.409091	0.354839	0.566038	0.0820106	0.0985507	0.0983982	0.15492	0.246069	0.253788	0.438395	0.587121	0.685246	0.187018	0.340838	0.34021
A321	0.305648	0.392857	0.324427	0.138889	0.151515	0.1875	0.125	0.0601852	0.0875	0.274725	0.166667	0.212121	0.0949555	0.0934844	0.104558	0.10979	0.210303	0.163182	0.437632	0.818505	0.724252	0.141891	0.286354	0.223246
A322	0.964789	0.576336	0.312766	0.833333	0.5	0.24	0.502041	0.360656	0.189855	0.348837	0.424242	0.180328	0.398827	0.168478	0.14951	0.568966	0.368863	0.355077	0.607229	0.640091	0.868657	0.663006	0.419994	0.393112
A323	0.126316	0.207459	0.223077	0.115385	0.157895	0.277778	0.0866142	0.064	0.0853333	0.191304	0.134831	0.224138	0.0771144	0.10199	0.0786749	0.200191	0.172915	0.146547	0.764706	0.757493	0.635514	0.202069	0.185989	0.158715
A324	0.1225	0.273016	0.210674	0.0731707	0.185185	0.125	0.0583804	0.0827206	0.0760668	0.175824	0.202128	0.186813	0.163683	0.143713	0.0625	0.107488	0.219366	0.170954	0.528184	0.57672	0.635052	0.128275	0.266279	0.246996
A325	0.288608	0.164589	0.175947	0.191489	0.133333	0.12	0.0702614	0.0692432	0.0760135	0.256637	0.254545	0.260504	0.127049	0.0479452	0.0756098	0.254237	0.237101	0.168165	0.8125	0.779817	0.568513	0.316146	0.233443	0.17659
A326	0.33631	0.626984	0.465574	0.322581	3	1.08333	0.102161	0.171171	0.194444	0.325581	0.465116	0.373134	0.0439024	0.0462963	0.0569106	0.284779	0.302564	0.293011	0.791809	1.30387	1.79739	0.342973	0.48724	0.419861
